# Supplementary material for: Effect of a Preoperative Proton Pump Inhibitor and Gastroesophageal Reflux Disease on Postoperative Nausea and Vomiting
Source: J Clin Med. 2020 Mar 18;9(3):825. doi: 10.3390/jcm9030825 (PMC7141242; doi:10.3390/jcm9030825)
Supplement: Supplementary file 1 [file jcm-09-00825-s001.zip]

Archive with 3 entries (3 files):
- Supplementary File 1.xlsx
- Supplementary File 2.xlsx
- Supplementary File 3.xlsx
