# Supplementary material for: Effect of a Preoperative Proton Pump Inhibitor and Gastroesophageal Reflux Disease on Postoperative Nausea and Vomiting
Source: J Clin Med. 2020 Mar 18;9(3):825. doi: 10.3390/jcm9030825 (PMC7141242; doi:10.3390/jcm9030825)
Supplement: Supplementary file 1 [file jcm-09-00825-s001.zip › Supplementary File 1.xlsx]

## Sheet: Sheet1
No	PONV	PPI_GERD	age	sex	BMI	A_time	asa	n2o	agent	pca	htn	dm	heart	stroke	sm	steroid	peri_opi	anti_em	neo	levin	laparo	tf	anti
85395	0	0	27	1	23.3	145	1	1	2	1	0	0	0	0	1	1	1	1	0	0	0	0	1
97875	0	0	33	1	29.1	145	1	1	2	1	0	0	0	0	1	0	0	1	0	1	1	0	1
99520	0	0	18	1	27	60	1	1	3	1	0	0	0	0	0	0	1	1	0	0	0	0	1
100107	0	0	38	2	22.1	100	1	1	3	1	0	0	0	0	0	0	1	1	0	0	1	0	0
103575	0	0	59	1	25.8	65	1	1	2	1	0	0	0	0	0	0	1	1	0	0	0	0	0
104758	1	0	20	1	27.6	210	1	1	3	1	0	0	0	0	0	0	1	1	0	0	0	0	1
106431	0	0	36	2	23.4	150	1	1	2	1	0	0	0	0	1	1	1	1	0	1	0	1	1
82970	0	0	42	2	23.7	130	1	1	2	1	0	0	0	0	0	0	1	1	0	0	0	0	1
82985	0	0	46	2	22	245	1	1	2	1	0	0	0	0	0	0	0	1	0	0	1	0	1
82995	0	0	55	2	29.9	130	1	0	2	1	0	0	0	0	0	0	1	1	0	0	1	0	1
82999	1	0	30	2	18.6	80	1	0	2	1	0	0	0	0	0	0	1	1	0	0	1	0	1
83004	0	0	68	1	21.9	265	1	1	2	1	0	0	0	1	0	1	1	1	0	0	0	0	1
83005	0	0	60	1	21.5	225	1	1	2	1	0	0	0	0	0	1	0	1	0	0	1	0	1
83013	1	0	29	2	17.4	115	1	1	2	1	0	0	1	0	0	0	0	1	0	0	1	1	0
83015	0	0	45	1	24.1	130	1	1	2	1	0	0	0	0	0	0	1	1	0	0	0	0	0
83018	0	0	35	2	17.9	200	1	1	2	1	0	0	0	0	0	1	1	1	0	0	0	0	1
83019	1	0	39	2	18.6	290	1	1	2	1	0	0	0	0	0	0	0	1	0	0	1	0	1
83020	0	0	57	2	31.2	280	1	1	2	1	0	0	0	0	0	1	0	1	0	0	0	0	1
83032	0	0	34	1	31.1	210	1	1	2	1	0	0	0	0	1	0	1	1	0	0	0	0	1
83034	0	0	74	2	22.4	80	1	1	2	1	0	0	0	0	0	0	0	1	0	0	0	0	1
83035	0	0	26	1	25.7	180	1	1	2	1	0	0	0	0	1	0	0	1	0	0	0	0	1
83038	0	0	41	2	25.4	135	1	1	2	1	0	0	0	0	0	0	1	1	0	0	0	0	1
83043	0	0	35	2	32.7	490	1	1	2	1	0	0	0	0	0	0	1	1	0	0	0	0	0
83053	0	0	52	2	25.5	210	1	1	2	1	0	0	0	0	0	1	1	1	0	0	0	0	1
83066	0	0	44	2	22	90	1	1	2	1	0	0	0	0	0	0	1	1	0	0	1	0	0
83067	0	0	43	2	27	90	1	1	2	1	1	0	0	0	0	0	1	1	0	0	0	0	1
83088	1	0	54	1	25.2	145	1	1	2	1	0	0	0	0	1	0	1	1	0	0	0	0	1
83092	0	0	24	2	22.6	275	1	0	2	1	0	0	0	0	0	1	0	1	0	0	0	0	1
83126	0	0	54	2	31.6	315	1	1	2	1	0	0	0	0	0	0	1	1	0	0	0	0	1
83128	0	0	27	2	21.3	115	1	1	2	1	0	0	0	0	0	0	0	1	0	0	0	0	1
83132	0	0	61	2	26.1	100	1	1	2	1	0	0	0	0	0	0	1	1	0	0	0	0	1
83138	0	0	61	1	17	205	1	1	2	1	0	0	0	0	1	1	0	1	0	0	0	0	1
83154	0	0	45	1	25.9	215	1	1	2	1	0	0	0	0	1	0	0	1	0	0	0	0	1
83175	0	0	32	2	19.3	170	1	0	2	1	0	0	0	0	0	0	1	1	0	0	1	0	1
83195	0	0	38	2	22	140	1	1	2	1	0	0	0	0	0	0	0	1	0	0	0	0	1
83204	0	0	46	1	26.6	185	1	1	2	1	0	0	0	0	1	1	1	1	0	1	0	0	1
83220	0	0	35	2	27.6	85	1	1	2	1	0	0	0	0	0	0	1	1	0	0	1	0	1
83229	0	0	46	2	23.7	170	1	0	2	1	0	0	0	0	1	0	1	1	0	0	1	0	1
83249	1	0	45	2	26.8	115	1	0	2	1	0	0	0	0	0	0	1	1	0	0	1	0	1
83261	0	0	26	2	25	115	1	0	2	1	0	0	0	0	0	0	1	1	0	0	1	0	1
83266	0	0	53	1	27.3	105	1	1	2	1	1	1	1	0	1	0	1	1	0	0	0	0	1
83274	0	0	47	2	21.4	85	1	1	2	1	0	0	0	0	0	0	1	1	0	0	0	0	1
83297	0	0	35	1	25.3	155	1	1	2	1	0	0	0	0	1	0	1	1	0	0	0	0	1
83319	0	0	38	2	26.8	175	1	0	2	1	0	0	0	0	0	0	1	1	0	0	1	0	0
83320	0	0	61	1	21.6	210	1	1	2	1	0	0	0	0	0	1	1	1	0	0	1	0	1
83321	0	0	35	2	20.3	160	1	1	2	1	0	0	0	0	0	1	0	1	0	0	0	0	1
83332	0	0	56	1	20.8	175	1	1	1	1	1	0	0	1	0	1	1	1	0	0	0	0	1
83340	1	0	48	2	28.4	90	1	1	2	1	0	0	0	0	0	0	0	1	0	0	0	0	1
83353	1	0	35	2	21.7	75	1	1	2	1	0	0	0	0	0	0	0	1	0	0	0	0	0
83360	0	0	24	2	20.2	140	1	0	2	1	0	0	0	0	0	0	1	1	0	0	1	0	1
83365	0	0	48	1	24.2	125	1	1	2	1	0	0	0	0	0	0	1	1	0	0	0	0	1
83388	0	0	34	1	25.7	155	1	1	2	1	0	0	0	0	0	1	1	1	0	0	0	0	1
83404	0	0	35	1	24.7	195	1	1	2	1	0	0	0	0	1	1	0	1	0	0	0	0	1
83409	0	0	42	2	21.8	190	1	1	2	1	0	0	0	0	0	0	0	1	0	0	0	0	1
83414	1	0	46	2	19.4	115	1	0	2	1	0	0	0	0	0	0	1	1	0	0	1	0	1
83415	0	0	27	1	22.2	145	1	1	2	1	0	0	0	0	0	0	0	1	0	0	0	0	0
83428	0	0	50	1	24.7	265	1	1	2	1	0	0	0	0	0	1	0	1	0	0	0	0	1
83434	0	0	41	2	21.8	115	1	1	2	1	0	0	0	0	0	0	0	1	0	0	0	0	1
83442	0	0	20	1	26.8	130	1	1	2	1	0	0	0	0	1	0	0	1	0	0	0	0	1
83448	0	0	29	1	24.7	145	1	1	2	1	0	0	0	0	1	0	0	1	0	0	0	0	1
83492	0	0	19	1	30	110	1	1	2	1	0	0	0	0	1	0	0	1	0	0	0	0	1
83498	1	0	43	2	25.6	130	1	1	2	1	0	0	0	0	0	0	0	1	0	0	0	0	1
83504	0	0	42	2	21.8	90	1	1	2	1	0	0	0	0	0	0	1	1	0	0	0	0	1
83509	0	0	43	2	38	115	1	1	2	1	0	0	0	0	0	0	1	1	0	0	1	0	1
83540	0	0	48	2	25.7	195	1	1	2	1	0	0	0	0	0	0	0	1	0	0	1	0	1
83561	1	0	48	1	24.5	135	1	1	2	1	0	0	0	0	1	0	0	1	0	0	0	0	1
83564	0	0	51	1	26.1	85	1	1	2	1	0	0	0	0	0	0	0	1	0	0	0	0	1
83579	0	0	61	2	26.2	260	1	1	2	1	0	0	0	0	0	0	0	1	0	0	0	1	1
83580	1	0	38	2	22.2	260	1	1	2	1	0	0	0	0	0	0	0	1	0	0	0	0	1
83615	0	0	37	1	26.8	95	1	1	2	1	0	0	0	0	0	0	0	1	0	0	0	0	1
83630	0	0	43	2	23	135	1	0	2	1	0	0	0	0	0	0	1	1	0	0	1	1	1
83636	0	0	46	2	22.2	135	1	1	2	1	0	0	0	0	0	0	0	1	0	0	0	0	1
83637	0	0	56	1	19.5	90	1	1	2	1	0	0	0	0	0	0	0	1	0	0	0	0	0
83665	0	0	36	2	21.9	100	1	0	2	1	0	0	0	0	0	0	1	1	0	0	1	0	1
83673	0	0	32	2	23.4	150	1	0	2	1	0	0	0	0	0	0	1	1	0	0	1	0	1
83684	0	0	41	2	19.7	150	1	1	2	1	0	0	0	0	0	0	0	1	0	0	1	0	1
83689	0	0	58	2	23	270	1	1	1	1	0	0	0	0	0	1	1	1	0	1	0	1	1
83708	0	0	32	2	24.6	75	1	1	2	1	0	0	0	0	0	0	0	1	0	0	1	0	1
83714	1	0	20	2	20.7	100	1	1	2	1	0	0	0	0	0	0	0	1	0	0	1	0	1
83718	0	0	30	1	28	95	1	1	2	1	0	0	0	0	1	0	0	1	0	0	0	0	1
83719	0	0	51	1	27.4	140	1	1	2	1	0	0	0	0	0	0	1	1	0	0	0	0	1
83720	0	0	28	1	25.3	180	1	1	2	1	0	0	0	0	0	0	0	1	0	0	0	0	1
83724	0	0	32	2	20.3	175	1	1	2	1	0	0	0	0	1	0	1	1	0	0	1	1	0
83728	0	0	20	1	16.7	90	1	0	2	1	0	0	0	0	1	1	1	1	0	0	0	0	1
83733	0	0	44	2	20.1	405	1	1	2	1	0	0	0	0	0	1	1	1	0	0	0	0	1
83751	0	0	41	1	26.2	150	1	1	2	1	0	0	0	0	0	0	0	1	0	0	0	0	1
83758	0	0	63	1	26.9	265	1	1	2	1	0	0	0	0	0	1	0	1	0	0	1	0	1
83764	0	0	41	2	28.6	185	1	1	2	1	0	0	0	0	0	0	0	1	0	0	1	0	1
83767	0	0	33	1	24.2	85	1	1	2	1	0	0	0	0	0	0	0	1	0	0	0	0	1
83799	0	0	32	1	32.2	95	1	1	2	1	0	0	0	0	0	0	0	1	0	0	0	0	1
83802	0	0	35	1	22.1	205	1	1	2	1	0	0	0	0	0	0	0	1	0	0	0	0	1
83814	0	0	55	1	25.2	175	1	1	2	1	0	0	0	0	1	1	1	1	0	0	0	0	1
83818	0	0	37	2	20.4	130	1	0	2	1	0	0	0	0	0	1	1	1	0	0	0	0	1
83845	0	0	48	2	24.2	100	1	1	2	1	0	0	0	0	0	0	0	1	0	0	0	0	1
83846	0	0	56	1	22.1	180	1	1	2	1	0	0	0	0	0	1	0	1	0	0	0	0	1
83876	0	0	35	1	29.1	125	1	1	2	1	0	0	0	0	0	0	0	1	0	0	0	0	1
83878	1	0	61	2	25.6	60	1	1	2	1	0	0	0	0	0	0	1	1	0	0	0	0	1
83892	0	0	18	1	20	140	1	0	2	1	0	0	0	0	0	1	0	1	0	0	0	0	1
83897	0	0	19	1	24.2	100	1	1	2	1	0	0	0	0	0	0	0	1	0	0	0	0	1
83905	0	0	54	1	20	130	1	1	2	1	0	0	0	0	1	0	1	1	0	0	0	0	1
83906	0	0	54	1	20	130	1	0	2	1	0	0	0	0	1	0	1	1	0	0	0	0	1
83921	0	0	26	2	20.7	210	1	1	2	1	0	0	0	0	1	1	1	1	0	0	1	0	1
83922	0	0	21	2	19.3	120	1	1	2	1	0	0	0	0	0	0	0	1	0	0	1	0	1
83935	0	0	41	2	25.6	105	1	1	2	1	0	0	0	0	0	0	1	1	0	0	0	0	1
83945	0	0	52	2	21	165	1	1	2	1	0	0	0	0	0	0	0	1	0	0	0	0	1
83960	0	0	47	1	26.4	90	1	1	2	1	0	0	0	0	1	1	0	1	0	0	0	0	1
83961	0	0	30	2	22.6	205	1	1	2	1	0	0	0	0	0	0	0	1	0	0	1	0	1
83971	0	0	49	1	23.1	125	1	1	2	1	0	0	0	0	1	0	1	1	0	0	0	0	1
83977	0	0	48	1	30.1	50	1	1	2	1	0	0	0	0	1	1	0	1	0	0	0	0	1
83985	0	0	18	1	18.9	180	1	1	2	1	0	0	0	0	0	1	0	1	0	0	0	0	1
83988	0	0	69	1	19.5	230	1	1	3	1	0	0	0	0	0	0	1	1	0	0	0	0	1
83993	0	0	60	1	22.6	175	1	1	2	1	0	0	0	0	1	1	0	1	0	0	0	0	1
84013	0	0	51	1	24	160	1	1	2	1	0	0	0	0	0	0	1	1	0	0	0	0	1
84016	0	0	55	2	16.6	90	1	1	2	1	0	0	0	0	0	0	0	1	0	0	0	0	1
84043	0	0	40	1	25.6	70	1	1	2	1	0	0	0	0	0	0	1	1	0	0	0	0	1
84048	0	0	37	1	24.6	95	1	1	2	1	0	0	0	0	1	0	1	1	0	0	0	0	1
84060	0	0	40	2	20.4	125	1	1	2	1	0	0	0	0	0	0	0	1	0	0	1	0	0
84068	1	0	47	2	19.6	155	1	1	2	1	0	0	0	0	0	0	0	1	0	0	0	0	1
84069	1	0	32	2	20	135	1	1	2	1	0	0	1	0	0	0	0	1	0	0	1	0	1
84071	0	0	51	2	23.8	195	1	1	2	1	0	0	0	0	0	0	0	1	0	0	0	0	1
84088	0	0	40	2	23	155	1	1	2	1	0	0	0	0	0	0	0	1	0	0	1	0	0
84092	0	0	27	2	23.5	80	1	1	2	1	0	0	0	0	0	0	0	1	0	0	0	0	1
84093	0	0	63	1	25	160	1	1	2	1	0	0	0	0	0	1	1	1	0	0	0	0	1
84095	0	0	50	1	20.9	125	1	1	2	1	0	0	0	0	1	1	1	1	0	0	0	0	1
84097	0	0	42	1	27	75	1	1	2	1	0	0	0	0	1	0	1	1	0	0	0	0	1
84098	0	0	38	2	21.8	75	1	1	2	1	0	0	0	0	0	0	0	1	0	0	0	0	1
84107	0	0	21	1	25.1	180	1	1	2	1	0	0	0	0	0	0	0	1	0	0	0	0	1
84112	0	0	19	1	30.4	145	1	1	2	1	0	0	0	0	1	1	0	1	0	0	0	0	1
84119	0	0	21	1	19.7	125	1	0	2	1	0	0	0	0	0	1	1	1	0	0	0	0	0
84135	0	0	43	1	23.7	100	1	1	2	1	0	0	0	0	1	0	1	1	0	0	0	0	1
84136	0	0	41	2	24.2	180	1	1	2	1	0	0	0	0	0	0	1	1	0	0	1	0	1
84161	0	0	36	2	21.8	125	1	1	2	1	0	0	0	0	0	0	1	1	0	0	0	0	1
84162	0	0	41	2	20.7	535	1	1	2	1	0	0	0	0	0	1	0	1	0	0	1	1	1
84163	1	0	34	1	21.6	200	1	1	2	1	0	0	0	0	0	0	1	1	0	0	0	0	1
84164	0	0	54	2	29.7	140	1	1	2	1	0	0	0	0	0	1	0	1	0	0	0	0	1
84168	0	0	58	2	23.1	140	1	1	2	1	0	0	0	0	0	1	0	1	0	0	0	0	1
84182	0	0	42	2	24.3	225	1	1	2	1	0	0	0	0	0	1	0	1	0	0	1	0	1
84183	0	0	42	2	24.3	225	1	1	2	1	0	0	0	0	0	1	0	1	0	0	1	0	0
84189	0	0	42	1	25	80	1	1	2	1	0	0	0	0	0	0	0	1	0	0	0	0	1
84215	1	0	42	2	27.5	120	1	1	2	1	0	0	0	0	0	0	0	1	0	0	0	0	1
84229	0	0	24	1	20.3	75	1	1	2	1	0	0	0	0	1	0	0	1	0	0	0	0	1
84245	0	0	35	2	22	320	1	1	3	1	0	0	0	0	0	0	1	1	0	0	0	0	1
84253	0	0	43	2	24.5	330	1	1	1	1	0	0	0	0	0	1	1	1	0	0	0	0	0
84276	0	0	57	2	23.2	80	1	1	2	1	0	0	0	0	0	0	0	1	0	0	0	0	1
84284	0	0	19	2	17.9	160	1	1	2	1	0	0	0	0	0	1	0	1	0	0	1	0	1
84294	0	0	48	1	21	305	1	1	2	1	0	0	0	0	1	0	1	1	0	0	0	0	1
84304	1	0	47	2	22.4	150	1	1	2	1	0	0	0	0	0	0	0	1	0	0	1	0	1
84310	0	0	47	2	21.7	110	1	1	2	1	0	0	0	0	0	0	1	1	0	0	0	0	1
84316	0	0	52	1	22.6	140	1	1	3	1	0	0	0	0	0	1	0	1	0	1	0	1	1
84328	0	0	49	2	19.5	185	1	1	2	1	0	0	0	0	0	0	0	1	0	0	1	0	1
84345	0	0	42	2	21	65	1	1	2	1	0	0	0	0	0	0	0	1	0	0	0	0	1
84347	0	0	47	2	25.6	135	1	1	2	1	0	0	0	0	0	0	0	1	0	0	1	0	1
84371	0	0	36	2	21.1	115	1	1	2	1	0	0	0	0	0	0	0	1	0	0	0	0	1
84372	0	0	42	2	20.3	125	1	1	2	1	0	0	0	0	0	0	0	1	0	0	1	0	1
84375	0	0	43	1	25.9	125	1	1	2	1	0	0	0	0	0	0	0	1	0	0	0	0	1
84384	0	0	34	1	20.8	95	1	1	2	1	0	0	0	0	1	0	1	1	0	0	0	0	1
84391	0	0	49	2	24.1	115	1	1	2	1	0	0	0	0	0	0	1	1	0	0	0	0	1
84394	0	0	21	1	21.7	180	1	1	3	1	0	0	0	0	0	1	0	1	0	1	0	0	1
84396	0	0	31	2	22.8	95	1	1	2	1	0	0	0	0	0	0	0	1	0	0	1	0	1
84399	0	0	50	2	27.4	140	1	1	2	1	0	0	0	0	0	0	1	1	0	0	0	0	1
84401	0	0	47	2	27.9	170	1	1	2	1	0	0	0	0	0	1	0	1	0	0	0	0	0
84411	0	0	57	2	32.5	150	1	1	2	1	0	0	0	0	1	0	1	1	0	0	0	0	1
84424	0	0	30	1	20.6	85	1	0	2	1	0	0	0	0	1	1	0	1	0	0	0	0	1
84437	0	0	52	1	23.7	135	1	1	2	1	0	0	0	0	1	0	0	1	0	0	0	0	1
84444	0	0	39	1	26.1	145	1	1	2	1	0	0	0	0	1	0	0	1	0	0	0	0	0
84445	0	0	56	1	26.7	240	1	0	2	1	0	0	0	0	0	1	1	1	0	0	0	0	1
84473	0	0	44	1	24.3	115	1	1	2	1	0	0	0	0	0	0	0	1	0	0	0	0	1
84478	0	0	52	2	27.5	235	1	1	2	1	0	0	0	0	0	1	0	1	0	0	0	0	1
84498	0	0	55	1	19.4	225	1	1	2	1	0	0	0	0	0	1	0	1	0	0	1	0	0
84512	0	0	44	1	28	235	1	1	2	1	0	0	0	0	1	1	1	1	0	0	0	0	1
84523	1	0	71	1	23.2	105	1	1	2	1	0	0	0	0	0	1	1	1	0	0	0	0	1
84542	0	0	38	2	28	90	1	1	2	1	0	0	0	0	0	0	0	1	0	0	0	0	1
84543	0	0	21	1	24.2	50	1	1	2	1	0	0	0	0	0	0	0	1	0	0	0	0	1
84553	1	0	35	2	32.7	90	1	1	2	1	0	0	0	0	0	0	0	1	0	0	1	0	1
84566	0	0	44	2	24.7	135	1	1	2	1	0	0	1	0	0	0	0	1	0	0	1	0	1
84568	0	0	35	1	26	130	1	1	2	1	0	0	0	0	0	0	1	1	0	0	0	0	1
84571	0	0	26	2	25.5	85	1	1	3	1	0	0	0	0	0	0	0	1	0	1	1	0	1
84586	0	0	39	1	22.5	175	1	1	3	1	0	0	0	0	0	0	1	1	0	0	0	0	1
84600	0	0	37	2	22.9	165	1	1	2	1	0	0	0	0	0	1	0	1	0	0	0	0	1
84603	0	0	45	1	21.8	165	1	1	2	1	0	0	0	0	0	1	0	1	0	0	0	0	1
84611	0	0	37	2	21.7	110	1	1	2	1	0	0	0	0	0	0	1	1	0	0	1	0	1
84618	0	0	46	1	21.8	230	1	1	2	1	0	0	0	0	0	0	1	1	0	0	0	0	1
84626	0	0	54	1	23.9	140	1	1	2	1	0	0	0	0	0	1	0	1	0	0	0	0	1
84630	0	0	41	2	20.3	90	1	1	2	1	0	0	0	0	0	0	0	1	0	0	0	0	1
84631	1	0	35	2	31.2	105	1	1	2	1	0	0	0	0	0	0	0	1	0	0	0	0	0
84645	0	0	22	1	21.6	110	1	1	2	1	0	0	0	0	0	0	0	1	0	0	0	0	1
84656	0	0	24	1	28.7	275	1	1	2	1	0	0	0	0	0	1	0	1	0	0	0	0	1
84657	0	3	35	1	23	125	1	1	2	1	0	0	0	0	1	0	0	1	0	0	1	0	1
84665	0	0	41	1	25.5	140	1	1	2	1	0	0	0	0	0	0	0	1	0	0	0	0	1
84696	1	0	30	2	23.4	85	1	1	2	1	0	0	0	0	0	0	1	1	0	0	1	0	1
84697	0	0	52	1	24	95	1	1	2	1	0	0	0	0	0	1	0	1	0	0	0	0	1
84704	0	0	19	1	20.8	65	1	1	2	1	0	0	0	0	0	0	0	1	0	0	0	0	1
84707	1	0	46	2	25	110	1	1	2	1	0	0	0	0	0	0	0	1	0	0	1	0	1
84715	1	0	50	2	23.4	195	1	1	2	1	0	0	0	0	0	0	0	1	0	0	1	0	0
84718	1	0	38	2	22.2	115	1	1	2	1	0	0	0	0	0	0	0	1	0	0	1	0	1
84731	0	0	27	1	25	85	1	1	2	1	0	0	0	0	1	0	0	1	0	0	0	0	1
84736	0	1	46	2	21.8	300	1	1	2	1	0	0	0	0	0	1	1	1	0	0	0	0	1
84753	0	0	46	2	21.8	55	1	1	2	1	0	0	0	0	0	0	0	1	0	0	0	0	1
84756	0	0	35	1	18.1	210	1	1	2	1	0	0	0	0	1	1	0	1	0	0	1	0	1
84767	0	0	38	1	24	65	1	0	2	1	0	0	0	0	0	1	1	1	0	0	0	0	0
84769	0	0	19	1	18	55	1	0	2	1	0	0	0	0	0	1	1	1	0	0	0	0	1
84790	0	0	44	2	23.7	120	1	1	2	1	0	0	0	0	0	0	0	1	0	0	1	0	1
84793	0	0	48	1	24.8	130	1	1	2	1	0	0	0	0	1	0	0	1	0	0	0	0	1
84809	0	0	61	1	21	110	1	1	2	1	0	0	0	0	0	0	0	1	0	0	0	0	1
84825	0	0	35	2	28.1	105	1	1	2	1	0	0	1	0	0	1	1	1	0	0	0	0	1
84826	0	2	61	1	17.6	60	1	1	2	1	0	0	0	0	0	1	0	1	0	0	0	0	1
84827	1	0	30	2	24	240	1	1	2	1	0	0	0	0	0	0	1	1	0	0	1	0	1
84832	0	0	40	2	22.6	135	1	1	2	1	0	0	0	0	0	0	0	1	0	0	0	0	0
84838	0	0	43	1	24.2	185	1	1	2	1	0	0	0	0	0	0	0	1	0	0	0	0	0
84839	0	0	43	1	24.2	185	1	1	2	1	0	0	0	0	0	0	0	1	0	0	0	0	1
84840	0	0	43	1	24.2	185	1	1	2	1	0	0	0	0	0	0	0	1	0	0	0	0	1
84849	1	0	25	1	25.3	255	1	1	2	1	0	0	0	0	1	0	1	1	0	0	0	0	1
84862	1	0	37	2	22.5	270	1	1	2	1	0	0	0	0	0	0	1	1	0	0	1	1	0
84866	1	0	46	2	24.8	100	1	1	2	1	0	0	0	0	0	0	1	1	0	0	1	0	1
84868	0	0	44	2	19.8	140	1	1	2	1	0	0	0	0	0	0	0	1	0	0	0	0	1
84871	0	0	55	2	20.4	60	1	1	2	1	0	0	0	0	0	0	0	1	0	0	0	0	1
84874	0	0	41	2	23.9	195	1	1	2	1	0	0	0	0	0	0	0	1	0	0	0	0	0
84875	0	0	41	2	23.9	110	1	1	2	1	0	0	0	0	0	0	0	1	0	0	0	0	0
84883	0	0	46	1	22.5	150	1	1	2	1	0	0	0	0	1	1	0	1	0	0	0	0	1
84899	0	0	34	2	24.2	260	1	1	2	1	0	0	0	0	0	0	0	1	0	0	0	0	1
84911	0	0	42	2	26	110	1	1	2	1	0	0	0	0	0	0	0	1	0	0	1	0	1
84914	1	0	48	2	24.4	95	1	1	2	1	0	0	0	0	0	0	0	1	0	0	0	0	1
84916	0	0	53	1	23.5	130	1	1	2	1	0	0	0	0	0	0	0	1	0	0	0	0	1
84919	0	0	30	2	16.8	155	1	1	2	1	0	0	0	0	0	0	0	1	0	0	0	0	1
84920	1	0	30	2	19	125	1	1	2	1	0	0	0	0	0	0	0	1	0	0	1	0	1
84924	0	0	46	2	21.3	295	1	1	3	1	0	0	0	0	0	1	1	1	0	0	0	0	1
84929	0	0	42	2	26.3	110	1	1	2	1	0	0	0	0	0	0	0	1	0	0	0	0	0
84937	0	0	32	1	27.4	165	1	1	2	1	0	0	0	0	0	1	1	1	0	0	0	0	1
84938	0	0	67	2	23.3	130	1	1	3	1	0	0	0	0	0	1	0	1	0	1	1	0	0
84943	0	0	30	1	22.7	380	1	1	2	1	0	0	0	0	0	1	1	1	0	0	0	1	1
84950	0	0	42	1	26	230	1	1	2	1	0	0	0	0	0	1	1	1	0	0	0	1	1
84953	0	0	56	1	24.8	190	1	1	2	1	0	0	0	0	0	0	1	1	0	0	0	0	0
84958	0	0	48	1	25.2	75	1	1	2	1	0	0	0	0	0	0	0	1	0	0	0	0	0
84961	0	0	48	2	22	150	1	1	2	1	0	0	0	0	0	1	1	1	0	0	0	0	1
84963	1	0	40	2	26.6	145	1	1	2	1	0	0	0	0	1	0	0	1	0	0	1	0	0
84983	0	0	55	1	22.7	150	1	1	2	1	0	0	0	0	1	1	1	1	0	0	0	0	1
84994	0	0	46	2	23	145	1	1	2	1	0	0	0	0	0	0	0	1	0	0	0	0	1
85000	0	0	51	2	20.2	225	1	1	2	1	0	0	0	0	1	0	0	1	0	0	0	0	1
85003	1	0	45	2	19.5	160	1	1	2	1	0	0	0	0	0	0	0	1	0	0	0	0	1
85004	0	0	44	2	25.7	165	1	1	2	1	0	0	0	0	0	0	0	1	0	0	0	0	1
85016	0	0	44	2	25.9	115	1	1	2	1	0	0	0	0	0	0	0	1	0	0	1	0	1
85017	0	0	30	2	23.3	75	1	1	2	1	0	0	0	0	0	0	0	1	0	0	1	0	1
85018	0	0	22	1	18.8	100	1	1	2	1	0	0	0	0	1	0	0	1	0	0	0	0	1
85020	0	0	41	2	29.6	130	1	1	2	1	0	0	0	0	0	1	1	1	0	0	0	0	1
85030	0	0	33	2	21.8	225	1	1	2	1	0	0	0	0	0	1	1	1	0	0	0	0	1
85037	0	0	45	1	26.2	175	1	1	2	1	0	0	0	0	1	1	1	1	0	0	0	0	1
85050	0	0	51	2	23.1	145	1	1	2	1	0	0	0	0	0	0	1	1	0	0	0	0	1
85055	0	0	38	1	34.7	100	1	1	2	1	0	0	0	0	0	0	0	1	0	0	0	0	1
85059	0	0	48	1	25.2	85	1	1	2	1	0	0	0	0	0	0	0	1	0	0	0	0	1
85074	0	0	23	1	24.9	155	1	1	5	1	0	0	0	0	0	0	0	1	0	0	0	0	1
85075	0	0	48	1	21.4	160	1	1	2	1	0	0	0	0	0	1	0	1	0	0	0	1	1
85076	0	0	48	1	21.4	160	1	1	2	1	0	0	0	0	0	1	0	1	0	0	0	1	1
85102	0	0	28	1	24.4	140	1	1	2	1	0	0	0	0	0	0	0	1	0	0	0	0	1
85105	0	0	54	2	22.9	155	1	1	2	1	0	0	0	0	0	1	0	1	0	0	0	1	1
85106	0	0	30	1	22.2	240	1	1	2	1	0	0	0	0	0	0	0	1	0	0	0	0	0
85111	1	0	49	2	19.5	110	1	1	2	1	0	0	0	0	0	0	0	1	0	0	0	0	1
85112	0	0	59	1	26.6	135	1	1	3	1	0	0	0	0	0	1	1	1	0	0	1	0	0
85116	0	0	54	2	28.9	110	1	1	2	1	0	0	0	0	0	0	0	1	0	0	1	0	1
85117	0	0	54	2	28.9	110	1	1	2	1	0	0	0	0	0	0	0	1	0	0	1	0	1
85127	1	0	40	2	25.7	175	1	1	2	1	0	0	0	0	0	0	0	1	0	0	0	0	0
85131	0	0	49	1	30	140	1	1	2	1	0	0	0	0	0	0	0	1	0	0	0	0	1
85136	0	0	18	1	18.6	95	1	0	2	1	0	0	0	0	0	1	0	1	0	0	0	0	1
85144	1	0	29	2	29.9	145	1	1	2	1	0	0	0	0	0	0	1	1	0	0	0	0	1
85147	0	0	21	2	16.5	90	1	1	2	1	0	0	0	0	0	0	1	1	0	0	0	0	1
85151	0	0	30	2	27.8	50	1	1	2	1	0	0	0	0	0	0	0	1	0	0	0	1	1
85152	0	0	62	1	24.7	135	1	1	2	1	1	0	0	0	0	0	0	1	0	0	0	1	1
85153	0	0	28	2	20.1	420	1	1	2	1	0	0	0	0	0	0	0	1	0	0	0	0	1
85160	0	0	30	1	31.2	120	1	1	2	1	0	0	0	0	0	0	1	1	0	0	0	0	1
85168	0	0	42	1	23.4	155	1	1	2	1	0	0	0	0	0	0	0	1	0	0	0	0	1
85170	0	2	63	1	23.4	100	1	1	3	1	0	0	0	0	0	1	1	1	0	0	1	0	1
85171	0	0	65	1	19.9	325	1	1	2	1	0	0	0	0	0	1	0	1	0	0	0	0	1
85203	0	0	18	2	18.8	75	1	1	2	1	0	0	0	0	0	0	0	1	0	0	0	0	1
85225	0	0	47	1	22	90	1	1	2	1	0	0	0	0	0	0	0	1	0	0	0	0	1
85240	0	0	50	2	21.2	230	1	1	2	1	0	0	0	0	0	1	1	1	0	1	1	0	1
85247	1	0	42	2	17.7	70	1	1	2	1	0	0	0	0	0	0	0	1	0	0	0	0	1
85248	0	0	35	2	19.7	155	1	1	2	1	0	0	0	0	0	0	1	1	0	0	1	0	1
85253	0	0	53	1	23.3	165	1	1	2	1	0	0	0	0	1	0	0	1	0	0	0	0	1
85263	1	0	30	1	25.1	125	1	1	2	1	0	0	0	0	0	0	0	1	0	0	0	0	1
85268	0	0	21	1	21.2	95	1	1	2	1	0	0	0	0	1	0	0	1	0	0	0	0	1
85279	0	0	46	2	25.2	130	1	1	2	1	0	0	0	0	0	0	0	1	0	0	0	0	1
85283	0	0	32	2	24.5	170	1	1	2	1	0	0	0	0	0	0	0	1	0	0	1	0	1
85292	0	0	29	2	22.2	95	1	1	2	1	0	0	0	0	0	0	0	1	0	0	1	0	0
85297	1	0	48	2	25.2	150	1	1	2	1	0	0	0	0	0	0	0	1	0	0	0	0	0
85299	0	0	26	2	27.4	120	1	1	2	1	0	0	0	0	0	0	1	1	0	0	1	0	1
85305	0	0	21	2	22	85	1	1	2	1	0	0	0	0	1	0	0	1	0	0	0	0	1
85308	0	0	49	2	18.6	140	1	1	3	1	0	0	0	0	0	0	1	1	0	0	0	0	1
85321	0	0	64	2	22.9	200	1	1	2	1	0	0	0	0	0	0	0	1	0	0	0	0	1
85329	0	0	37	2	21.1	245	1	1	2	1	0	0	0	0	0	0	0	1	0	0	1	1	0
85335	0	0	40	1	25.3	145	1	1	2	1	0	0	0	0	1	0	0	1	0	0	0	0	1
85339	1	0	47	2	23	300	1	1	3	1	0	0	0	0	0	0	0	1	0	0	0	0	1
85363	0	0	49	2	26.7	170	1	1	2	1	0	0	0	0	0	0	1	1	0	0	1	0	1
85368	0	0	22	2	23.1	115	1	1	2	1	0	0	0	0	0	0	1	1	0	0	1	1	1
85377	0	0	29	2	20	115	1	1	2	1	0	0	0	0	0	1	0	1	0	0	1	0	1
85382	0	0	48	2	30	160	1	1	2	1	0	0	0	0	1	1	0	1	0	0	0	0	1
85386	0	0	26	2	20.4	155	1	1	2	1	0	0	0	0	0	0	1	1	0	0	1	0	1
85410	0	0	56	1	25.8	185	1	1	2	1	0	0	0	0	0	0	1	1	0	0	0	0	1
85420	0	0	54	1	24.6	135	1	1	2	1	0	0	0	0	1	0	0	1	0	0	0	0	1
85430	0	0	64	1	20.9	265	1	1	2	1	0	0	0	0	0	1	0	1	0	0	0	0	1
85432	0	0	40	2	31	180	1	1	2	1	0	0	0	0	0	0	0	1	0	0	0	0	0
85439	0	0	22	1	20.2	110	1	1	2	1	0	0	0	0	0	0	0	1	0	0	0	0	1
85440	0	0	28	2	45.7	230	1	1	2	1	0	0	0	0	1	0	0	1	0	0	1	0	1
85443	0	0	45	1	29.7	105	1	1	2	1	0	0	0	0	0	0	1	1	0	0	1	0	1
85449	0	0	26	1	23.7	410	1	1	2	1	0	0	0	0	0	1	0	1	0	0	0	0	1
85452	1	0	36	2	19.7	175	1	1	2	1	0	0	0	0	0	0	0	1	0	0	1	0	1
85462	0	0	38	2	26.8	220	1	1	2	1	0	0	0	0	0	0	0	1	0	0	0	0	1
85465	0	0	41	1	23.9	105	1	1	2	1	0	0	0	0	1	1	0	1	0	0	0	0	1
85470	0	0	53	1	23.3	130	1	1	2	1	0	0	0	0	1	0	1	1	0	0	0	0	1
85474	1	0	40	1	22.8	100	1	1	2	1	0	0	0	0	0	0	0	1	0	0	0	0	1
85476	0	0	48	2	28	70	1	1	2	1	0	0	0	0	0	0	1	1	0	0	0	0	1
85481	0	0	31	1	26.2	195	1	1	2	1	0	0	0	0	0	0	0	1	0	0	0	0	1
85488	0	0	38	2	20	135	1	1	2	1	0	0	0	0	0	0	0	1	0	0	1	0	0
85492	0	0	46	1	24.3	75	1	1	2	1	0	0	0	0	1	0	0	1	0	0	0	0	1
85494	0	0	18	1	17	125	1	1	2	1	0	0	0	0	1	0	0	1	0	0	0	0	1
85500	0	0	53	1	25.8	145	1	1	2	1	0	0	0	0	0	1	1	1	0	0	0	0	1
85507	0	0	20	2	20.1	145	1	1	2	1	0	0	0	0	0	0	0	1	0	0	1	0	1
85514	1	0	52	2	21.7	145	1	1	2	1	0	0	0	0	0	0	0	1	0	0	1	0	0
85515	0	0	43	2	23.9	165	1	1	2	1	0	0	0	0	1	0	1	1	0	0	0	0	1
85523	0	0	67	1	21.3	85	1	0	2	1	1	0	0	0	0	1	0	1	0	0	0	0	1
85525	0	0	57	1	25.7	175	1	1	2	1	0	0	0	0	0	0	0	1	0	0	0	0	0
85533	0	0	51	1	22.4	130	1	1	2	1	0	0	0	0	0	0	0	1	0	0	0	0	1
85534	1	0	38	2	24.1	120	1	1	2	1	0	0	0	0	0	0	1	1	0	0	1	0	1
85536	0	0	46	1	21	95	1	1	2	1	0	0	0	0	1	0	0	1	0	0	0	0	0
85539	0	0	36	2	22.7	145	1	1	2	1	0	0	0	0	0	1	0	1	0	0	1	0	1
85541	0	0	56	1	22.3	160	1	1	2	1	0	0	0	0	1	0	0	1	0	0	0	0	1
85547	0	0	47	1	21.5	110	1	1	2	1	0	0	0	0	0	1	1	1	0	0	0	0	1
85558	1	0	43	2	23.9	165	1	1	2	1	0	0	0	0	0	0	0	1	0	0	1	0	1
85577	0	0	18	1	17.9	145	1	0	2	1	0	0	0	0	0	1	0	1	0	0	0	0	1
85587	0	0	33	1	28.7	145	1	1	2	1	0	0	0	0	1	0	0	1	0	0	0	0	1
85588	0	0	20	1	21.4	150	1	1	2	1	0	0	0	0	1	0	1	1	0	0	0	0	1
85591	0	0	30	2	17.9	125	1	1	2	1	0	0	0	0	0	0	0	1	0	0	1	0	1
85593	0	0	39	2	20.5	140	1	1	2	1	0	0	0	0	0	0	1	1	0	0	1	0	1
85595	0	0	41	1	25.4	150	1	1	2	1	0	0	0	0	0	0	0	1	0	0	0	0	1
85624	0	0	39	2	23.9	155	1	1	2	1	0	0	0	0	0	0	0	1	0	0	0	0	0
85625	0	0	40	2	20	90	1	1	2	1	0	0	0	0	0	1	0	1	0	0	0	0	1
85629	0	0	51	2	22.7	110	1	1	2	1	0	0	0	0	0	0	1	1	0	0	0	0	1
85633	0	0	19	2	20.4	435	1	1	2	1	0	0	0	0	0	1	0	1	0	0	0	1	1
85634	0	0	23	1	25.4	130	1	1	2	1	0	0	0	0	1	0	0	1	0	0	0	0	1
85635	1	0	20	2	19.5	85	1	1	2	1	0	0	0	0	0	0	1	1	0	0	1	1	1
85658	0	0	19	1	19.9	170	1	1	2	1	0	0	0	0	1	0	0	1	0	0	0	0	1
85665	0	0	34	1	23.7	150	1	1	2	1	0	0	0	0	0	1	0	1	0	0	0	0	1
85670	0	0	38	1	26.8	80	1	1	2	1	0	0	0	0	1	0	0	1	0	0	0	0	1
85671	0	0	25	1	21	100	1	1	2	1	0	0	0	0	0	1	0	1	0	0	0	0	1
85675	0	0	46	1	25.5	145	1	1	2	1	0	0	0	0	0	0	0	1	0	0	0	0	1
85703	0	0	37	2	19.6	65	1	1	3	1	0	0	0	0	0	0	0	1	0	0	1	0	1
85710	0	0	34	1	28.1	165	1	1	2	1	0	0	0	0	0	0	0	1	0	0	0	0	1
85724	0	0	52	2	28.8	160	1	1	2	1	0	0	0	0	0	0	0	1	0	0	1	0	1
85726	0	0	48	2	29.7	200	1	1	2	1	0	0	0	0	0	0	0	1	0	0	1	0	1
85733	0	0	27	1	24.7	220	1	1	2	1	0	0	0	0	0	1	1	1	0	0	0	1	1
85739	0	0	39	2	17.4	130	1	1	2	1	0	0	0	0	0	0	0	1	0	0	1	0	1
85774	0	0	49	2	26.4	345	1	1	2	1	0	0	0	0	0	1	1	1	0	0	0	1	1
85792	1	0	42	2	27.4	620	1	1	3	1	0	0	0	0	0	1	1	1	0	0	0	0	1
85817	0	0	19	2	21.1	140	1	1	2	1	0	0	0	0	1	0	1	1	0	0	1	0	1
85821	0	0	46	2	26.7	240	1	1	2	1	0	0	0	0	0	1	0	1	0	0	0	0	1
85845	0	0	54	1	26.4	235	1	1	2	1	0	0	0	0	0	1	0	1	0	0	0	1	1
85847	0	0	46	1	21.1	160	1	1	2	1	0	0	0	0	1	1	0	1	0	0	0	1	1
85851	0	0	57	2	24.6	285	1	1	3	1	0	0	0	0	0	1	1	1	0	0	0	0	1
85896	1	0	40	1	27.9	165	1	1	2	1	0	0	0	0	0	0	1	1	0	0	0	0	1
85898	0	0	18	1	18.9	70	1	0	2	1	0	0	0	0	0	1	0	1	0	0	0	0	1
85919	0	0	37	2	19.9	140	1	1	2	1	0	0	0	0	0	0	0	1	0	0	1	0	1
85929	0	0	41	2	21	150	1	1	2	1	0	0	0	0	0	0	0	1	0	0	1	0	1
85948	0	0	43	1	25.4	115	1	1	2	1	0	0	0	0	0	0	1	1	0	0	0	0	1
85952	0	0	54	1	21.9	155	1	1	2	1	0	0	0	0	0	0	1	1	0	0	0	0	1
85964	0	0	24	2	32.4	145	1	1	2	1	0	0	0	0	0	0	0	1	0	0	1	0	1
85967	1	0	51	2	26.2	100	1	1	2	1	0	0	0	0	0	0	1	1	0	0	1	0	1
85973	1	0	51	2	19.6	95	1	1	2	1	0	0	0	0	0	1	1	1	0	0	0	0	1
85982	0	0	57	1	19.7	115	1	1	2	1	0	0	0	0	1	0	1	0	0	0	0	0	0
85985	0	0	47	2	23.2	155	1	1	2	1	0	0	0	0	0	0	0	1	0	0	1	0	1
85987	0	0	29	1	21.5	125	1	1	2	1	0	0	0	0	0	0	0	1	0	0	0	0	1
85989	0	0	19	1	30.6	100	1	1	2	1	0	0	0	0	0	0	1	1	0	0	0	0	1
86000	0	0	19	2	22.8	85	1	1	2	1	0	0	0	0	0	0	0	1	0	0	1	0	1
86008	1	0	48	2	21.2	135	1	1	2	1	0	0	0	0	0	0	0	1	0	0	0	0	1
86009	0	0	43	2	34.2	185	1	1	2	1	0	0	0	0	0	1	1	1	0	0	0	0	1
86014	0	0	27	2	23.7	120	1	1	2	1	0	0	0	0	0	0	0	1	0	0	1	0	1
86030	0	3	46	1	19.2	110	1	1	2	1	0	0	0	0	0	1	0	1	0	0	0	0	0
86031	0	0	32	2	21.4	85	1	1	2	1	0	0	0	0	1	1	0	1	0	0	0	0	0
86037	1	0	26	2	19.7	125	1	1	2	1	0	0	0	0	0	0	0	1	0	0	1	0	1
86043	0	0	35	2	21.5	100	1	1	2	1	0	0	0	0	0	0	0	1	0	0	1	0	0
86046	0	0	53	1	27.8	160	1	1	3	1	0	0	0	0	0	1	1	1	0	0	0	1	1
86048	0	0	34	2	23.1	160	1	1	2	1	0	0	0	0	0	0	0	1	0	0	1	0	1
86052	0	0	50	2	29.7	120	1	1	2	1	0	0	0	0	0	0	0	1	0	0	1	0	1
86056	1	0	45	2	25.9	150	1	1	2	1	0	0	0	0	0	0	0	1	0	0	1	0	1
86062	0	0	47	2	26.9	255	1	1	2	1	0	0	0	0	0	1	1	1	0	0	1	0	1
86066	0	0	34	2	21.6	170	1	1	2	1	0	0	0	0	0	1	0	1	0	0	1	1	0
86074	0	0	41	2	25.3	145	1	1	2	1	0	0	0	0	0	0	1	1	0	0	1	0	1
86080	0	0	47	2	24.6	135	1	1	2	1	0	0	0	0	0	0	0	1	0	0	1	0	1
86094	0	0	35	1	25.9	70	1	1	2	1	0	0	0	0	0	0	0	1	0	0	0	0	1
86100	0	0	40	2	24.1	105	1	1	2	1	0	0	0	0	0	0	0	1	0	0	1	0	1
86101	0	0	48	1	23.6	240	1	1	2	1	0	0	0	0	0	1	1	1	0	1	0	0	1
86103	0	0	29	1	22.8	150	1	1	2	1	0	0	0	0	1	0	0	1	0	0	0	0	1
86107	0	0	21	1	26.1	130	1	1	2	1	0	0	0	0	0	0	1	1	0	0	0	0	1
86134	0	2	34	2	30.4	170	1	1	2	1	0	0	0	0	0	1	1	1	0	0	1	0	0
86146	0	1	22	2	24.6	90	1	1	2	1	0	0	0	0	0	0	1	1	0	0	1	0	1
86150	0	0	48	2	21	85	1	1	2	1	0	0	0	0	0	0	0	1	0	0	1	0	1
86153	0	0	21	2	22.6	125	1	1	2	1	0	0	0	0	1	0	0	1	0	0	0	0	1
86158	0	0	48	2	23	145	1	1	2	1	0	0	0	0	0	0	1	1	0	0	1	0	1
86166	1	0	59	1	24.9	220	1	1	2	1	0	0	0	0	1	1	0	1	0	0	0	0	0
86182	0	0	49	2	20.4	115	1	1	2	1	0	0	0	0	0	0	0	1	0	0	1	0	1
86189	0	0	27	2	19.9	70	1	1	2	1	0	0	0	0	0	0	0	1	0	0	1	0	1
86200	0	0	54	1	29.1	125	1	1	2	1	0	0	0	0	0	1	0	1	0	1	0	0	1
86201	0	0	31	1	18.9	80	1	1	2	1	0	0	0	0	0	0	0	1	0	0	0	0	1
86219	0	0	40	2	19.8	85	1	1	2	1	0	0	0	0	0	0	0	1	0	0	1	0	1
86235	0	0	26	1	22.8	120	1	1	2	1	0	0	0	0	1	0	0	1	0	0	0	0	1
86238	0	0	36	2	24.2	85	1	1	2	1	0	0	0	0	0	0	0	1	0	0	0	0	1
86245	0	0	19	1	23	145	1	1	2	1	0	0	0	0	1	0	0	1	0	0	0	0	1
86254	0	0	46	2	21.5	125	1	1	2	1	0	0	0	0	0	0	0	1	0	0	1	0	1
86258	0	0	38	1	21.5	140	1	1	2	1	0	1	0	0	0	1	0	1	0	0	0	0	1
86264	0	0	36	1	21.6	150	1	1	2	1	0	0	0	0	1	1	1	1	0	0	0	0	1
86276	0	0	46	2	27.1	175	1	1	2	1	0	0	0	0	0	0	0	1	0	0	1	0	1
86286	0	0	22	1	24.6	110	1	1	2	1	0	0	0	0	0	0	0	1	0	0	0	0	1
86293	0	0	40	2	26.3	90	1	1	2	1	0	0	0	0	0	0	0	1	0	0	1	0	1
86298	0	0	51	1	23.7	105	1	1	2	1	0	0	0	0	0	1	0	1	0	0	0	0	1
86299	0	0	40	2	22.1	105	1	1	3	1	0	0	0	0	0	1	0	1	0	0	1	0	0
86310	0	0	36	2	23.9	130	1	1	2	1	0	0	0	0	0	0	0	1	0	0	1	0	1
86326	0	0	26	2	25.5	140	1	1	2	1	0	0	0	0	0	1	0	1	0	0	1	0	1
86335	0	0	44	1	22.5	245	1	1	2	1	0	0	0	0	0	0	1	1	0	0	0	1	1
86337	1	0	36	2	22.1	185	1	1	2	1	0	0	0	0	0	0	0	1	0	0	1	0	1
86340	0	0	40	2	22.8	170	1	1	2	1	0	0	0	0	0	1	0	1	0	0	0	0	1
86343	1	0	44	2	20.2	155	1	1	2	1	0	0	0	0	0	0	0	1	0	0	1	0	1
86345	0	0	23	1	19.9	90	1	1	2	1	0	0	0	0	0	0	1	1	0	0	0	0	1
86356	0	0	25	2	21.5	95	1	1	2	1	0	0	0	0	0	0	0	1	0	0	0	0	1
86357	0	0	42	1	22	250	1	1	2	1	0	0	0	0	0	1	1	1	0	0	0	1	1
86375	0	0	54	1	23.7	150	1	1	2	1	0	0	0	0	0	1	0	1	0	0	0	0	1
86376	0	0	19	1	18.6	80	1	1	2	1	0	0	0	0	1	1	1	1	0	0	0	0	1
86381	0	0	37	2	23.4	100	1	1	2	1	0	0	0	0	0	0	0	1	0	0	1	0	0
86383	0	0	24	2	23.9	205	1	1	2	1	0	0	0	0	0	0	0	1	0	0	1	0	1
86391	0	0	44	2	27.4	185	1	1	2	1	0	0	0	0	0	0	0	1	0	0	1	0	1
86422	0	0	35	2	23.7	170	1	1	2	1	0	0	0	0	0	0	0	1	0	0	1	0	1
86425	0	0	34	2	22.7	80	1	1	2	1	0	0	0	0	0	0	0	1	0	0	1	0	1
86431	0	0	41	2	25.2	205	1	1	2	1	0	0	0	0	0	1	0	1	0	0	1	0	1
86447	0	0	20	1	25.6	50	1	1	2	1	0	0	0	0	1	0	0	1	0	0	0	0	1
86449	0	0	36	2	26.9	200	1	1	2	1	0	0	0	0	0	0	0	1	0	0	1	0	0
86460	0	0	38	2	18.8	415	1	1	2	1	0	0	0	0	0	1	1	1	0	0	1	1	1
86477	0	0	41	2	21.8	170	1	1	2	1	0	0	0	0	0	0	0	1	0	0	0	1	1
86483	0	0	49	2	29.9	235	1	1	2	1	0	0	0	0	0	0	1	1	0	0	1	0	1
86489	0	0	58	2	24.6	380	1	1	2	1	0	0	0	0	1	1	1	1	0	0	1	0	1
86501	0	0	18	1	19.2	180	1	1	2	1	0	0	0	0	0	1	1	1	0	0	0	0	1
86527	1	0	43	2	31.2	165	1	1	2	1	0	0	0	0	0	0	0	1	0	0	0	0	1
86549	0	0	37	1	23.3	120	1	1	2	1	0	0	0	0	1	1	1	1	0	0	0	0	1
86551	0	0	28	2	19.2	90	1	0	2	1	0	0	0	0	0	1	1	1	0	0	0	0	1
86559	0	0	34	2	20	140	1	1	2	1	0	0	0	0	0	0	0	1	0	0	1	0	1
86571	0	0	48	2	34	180	1	1	2	1	0	0	0	0	0	0	1	1	0	0	1	0	1
86600	0	0	28	1	20.7	160	1	1	2	1	0	0	0	0	0	0	1	1	0	0	0	0	1
86602	0	0	47	2	22.7	85	1	1	2	1	0	0	0	0	0	0	0	1	0	0	1	0	0
86634	0	0	47	1	26	220	1	1	2	1	0	0	0	0	0	1	0	1	0	0	0	0	1
86638	0	0	34	1	24.2	65	1	1	2	1	0	0	0	0	0	0	1	1	0	0	0	0	1
86644	0	0	22	1	19.6	305	1	1	2	1	0	0	0	0	0	1	1	1	0	0	0	0	1
86657	0	1	47	1	25.7	150	1	1	2	1	0	0	0	0	0	1	0	1	0	0	0	0	0
86671	1	0	57	2	28.6	335	1	1	2	1	0	0	0	0	0	1	0	1	0	0	1	0	1
86681	0	0	35	1	22	170	1	1	2	1	0	0	0	0	0	1	1	1	0	0	0	0	1
86696	0	0	22	2	21	220	1	1	2	1	0	0	0	0	0	0	0	1	0	0	1	0	1
86718	0	0	43	2	23.7	150	1	1	2	1	0	0	0	0	0	0	0	1	0	0	1	0	1
86721	0	0	50	2	24.7	150	1	1	2	1	0	0	0	0	0	1	1	1	0	0	0	0	1
86758	0	0	44	2	20.7	160	1	1	2	1	0	0	0	0	0	0	0	1	0	0	1	0	0
86768	0	0	50	2	22.5	160	1	1	2	1	0	0	0	0	1	1	1	1	0	1	0	0	1
86780	1	0	43	2	26	170	1	1	2	1	0	0	0	0	0	0	0	1	0	0	1	0	1
86793	0	0	35	1	24.3	125	1	1	2	1	0	0	0	0	1	0	0	1	0	0	0	0	1
86817	0	0	28	1	24.2	150	1	1	2	1	0	0	0	0	1	0	0	1	0	0	0	0	1
86825	0	0	37	1	24.9	90	1	1	2	1	0	0	0	0	0	0	0	1	0	0	0	0	1
86850	0	0	31	1	20.3	60	1	0	2	1	0	0	0	0	0	1	1	1	0	0	0	0	1
86857	0	0	45	2	21.4	120	1	1	2	1	0	0	0	0	0	0	0	1	0	0	1	0	1
86868	1	0	40	2	21.8	150	1	1	2	1	0	0	0	0	0	1	0	1	0	0	0	0	1
86876	1	0	18	2	20	95	1	1	2	1	0	0	0	0	0	0	1	1	0	0	0	0	1
86887	0	0	44	2	25.3	70	1	1	2	1	0	0	0	0	0	0	1	1	0	0	1	0	1
86913	0	0	41	2	21	140	1	1	2	1	0	0	0	0	0	1	1	1	0	0	0	0	1
86925	0	0	28	1	29.9	150	1	1	2	1	0	0	0	0	0	0	1	1	0	0	0	0	1
86928	0	0	25	1	23.1	135	1	1	2	1	0	0	0	0	0	0	0	1	0	0	0	0	1
86934	0	0	42	1	29.1	90	1	1	2	1	0	0	0	0	0	0	1	1	0	0	0	0	1
86946	0	0	51	2	19.6	145	1	1	2	1	0	0	0	0	0	0	0	1	0	0	1	0	1
86949	0	0	20	1	22.8	175	1	1	2	1	0	0	0	0	0	0	0	1	0	0	0	0	1
86953	0	0	41	1	22.5	235	1	1	2	1	0	0	0	0	1	1	0	1	0	0	0	0	1
86954	0	0	24	2	20.4	95	1	0	2	1	0	0	0	0	0	0	1	1	0	0	0	0	1
86957	0	0	49	2	21.9	135	1	1	2	1	0	0	0	0	0	0	1	1	0	0	0	0	1
86964	0	0	26	2	24	115	1	1	2	1	0	0	0	0	0	0	0	1	0	0	1	0	1
86967	0	0	48	2	22.8	105	1	1	2	1	0	0	0	0	1	1	0	1	0	0	1	0	1
86968	0	0	31	1	27.2	90	1	1	3	1	0	0	0	0	1	0	1	1	0	0	0	0	1
86971	0	0	44	1	21	95	1	1	2	1	0	0	0	0	0	0	0	1	0	0	0	0	1
86972	0	0	47	2	23.6	165	1	1	2	1	0	0	0	0	0	0	1	1	0	0	1	0	0
86987	0	0	51	1	28.1	200	1	1	2	1	0	0	0	0	0	0	1	1	0	0	0	0	1
86989	0	0	37	2	18	130	1	1	2	1	0	0	0	0	0	0	1	1	0	0	1	0	0
87002	1	1	52	2	25.2	65	1	1	2	1	0	0	0	0	0	0	0	1	0	0	1	0	1
87008	0	0	46	2	22	145	1	1	2	1	0	0	0	0	0	0	0	1	0	0	1	1	1
87019	0	0	29	2	18.8	135	1	1	2	1	0	0	0	0	1	0	0	1	0	0	0	0	1
87055	0	0	51	2	23.7	75	1	1	2	1	0	0	0	0	0	0	1	1	0	0	0	0	1
87077	0	0	43	2	20.6	175	1	1	2	1	0	0	0	0	0	0	0	1	0	0	1	0	1
87081	0	0	29	1	26.6	105	1	1	2	1	0	0	0	0	1	1	0	1	0	0	0	0	1
87102	0	0	32	2	25.7	140	1	1	2	1	0	0	0	0	0	0	0	1	0	0	0	0	1
87109	1	0	44	2	25.5	185	1	1	2	1	0	0	0	0	0	0	0	1	0	0	1	0	1
87121	0	0	19	1	18.8	205	1	1	2	1	0	0	0	0	1	0	0	1	0	0	0	0	1
87122	0	0	54	2	23.1	155	1	1	2	1	0	0	0	0	0	0	0	1	0	0	0	0	1
87123	0	0	46	1	24.2	90	1	1	2	1	0	0	0	0	1	1	0	1	0	0	0	0	1
87132	0	0	30	2	23.3	125	1	1	2	1	0	0	0	0	0	0	0	1	0	0	1	0	1
87133	0	0	51	1	23.7	75	1	1	2	1	0	0	0	0	0	1	0	1	0	0	0	0	1
87136	0	0	43	2	21.8	150	1	1	2	1	0	0	0	0	0	0	1	1	0	0	1	0	1
87137	0	0	24	1	21.7	205	1	1	2	1	0	0	0	0	0	1	0	1	0	1	0	0	1
87153	0	0	20	1	20.1	100	1	1	2	1	0	0	0	0	1	0	0	1	0	0	0	0	1
87156	0	0	30	1	22.4	85	1	1	2	1	0	0	0	0	1	0	0	1	0	0	0	0	1
87161	0	0	52	2	23	210	1	1	2	1	0	0	0	0	1	0	0	1	0	0	0	0	1
87175	1	0	48	2	19.3	150	1	1	2	1	0	0	0	0	0	0	0	1	0	0	0	0	1
87177	1	0	46	2	18.6	130	1	1	2	1	0	0	0	0	0	1	0	1	0	0	0	0	1
87183	0	0	36	2	19.4	115	1	1	2	1	0	0	0	0	0	0	0	1	0	0	1	0	1
87190	0	0	35	1	22.7	95	1	1	2	1	0	0	0	0	0	1	0	1	0	0	0	0	1
87203	0	0	42	2	26.7	175	1	1	2	1	0	0	0	0	0	0	0	1	0	0	1	0	1
87212	0	0	52	2	20.2	170	1	1	2	1	0	0	0	0	0	1	0	1	0	0	0	0	1
87218	0	0	59	2	23.4	120	1	1	2	1	0	0	0	0	0	0	1	1	0	0	0	0	1
87235	0	0	41	2	24.7	235	1	1	2	1	0	0	0	0	0	0	1	1	0	0	1	0	1
87236	0	0	51	2	21.3	175	1	1	3	1	0	0	0	0	0	0	1	1	0	0	0	0	1
87241	0	0	46	2	28	120	1	1	2	1	0	0	0	0	0	0	0	1	0	0	1	0	1
87246	0	0	43	2	29.3	100	1	1	2	1	0	0	0	0	0	0	1	1	0	0	1	0	1
87248	0	0	36	2	19	95	1	1	2	1	0	0	0	0	0	0	0	1	0	0	1	0	1
87260	0	0	40	1	26.5	100	1	1	2	1	0	0	0	0	0	0	1	1	0	0	0	0	1
87266	0	0	35	1	26.3	135	1	1	2	1	0	0	0	0	0	0	1	1	0	0	0	0	1
87281	0	0	25	1	25.9	130	1	1	2	1	0	0	0	0	0	0	0	1	0	0	0	0	1
87282	0	0	34	1	26.9	170	1	1	2	1	0	0	0	0	0	0	1	1	0	0	0	0	1
87285	0	0	49	2	29.2	110	1	1	2	1	0	0	0	0	0	0	0	1	0	0	0	0	1
87296	0	0	34	2	24.1	95	1	1	2	1	0	0	0	0	0	0	1	1	0	0	1	0	0
87309	0	0	39	2	17.1	200	1	0	2	1	0	0	0	0	0	1	1	1	0	1	0	0	1
87313	0	0	24	2	17.9	90	1	1	2	1	0	0	0	0	0	0	0	1	0	0	0	0	1
87324	0	0	74	1	20.1	315	1	1	2	1	0	0	0	0	0	1	0	1	0	0	0	0	1
87331	0	0	43	2	23.9	135	1	1	2	1	0	0	0	0	0	0	0	1	0	0	0	0	1
87343	0	0	45	2	27	125	1	1	2	1	0	0	0	0	0	0	0	1	0	0	0	0	1
87344	0	0	32	2	23.1	90	1	1	2	1	0	0	0	0	0	0	0	1	0	0	1	0	1
87345	1	0	40	2	23.3	130	1	1	2	1	0	0	0	0	0	0	1	1	0	0	0	0	1
87348	0	0	21	1	24.5	65	1	1	2	1	0	0	0	0	0	0	0	1	0	0	0	0	1
87356	0	3	51	2	24.2	150	1	1	3	1	0	0	0	0	0	0	0	1	0	0	1	0	1
87357	0	0	38	1	24.2	75	1	1	2	1	0	0	0	0	1	0	0	1	0	0	0	0	1
87359	0	0	48	2	22.4	135	1	1	2	1	0	0	0	0	0	0	0	1	0	0	1	0	0
87360	0	0	35	1	27	100	1	1	2	1	0	0	0	0	1	0	0	1	0	0	0	0	1
87367	0	0	43	2	24.5	110	1	1	2	1	0	0	0	0	0	0	0	1	0	0	1	0	0
87371	0	0	30	1	30.1	155	1	1	2	1	0	0	0	0	1	0	1	1	0	0	0	0	1
87373	0	0	33	2	24.5	80	1	1	2	1	0	0	0	0	0	0	0	1	0	0	0	0	0
87377	0	0	24	1	21	125	1	1	2	1	0	0	0	0	0	0	0	1	0	0	0	0	1
87387	0	0	39	1	23.2	100	1	1	2	1	0	0	0	0	1	0	0	1	0	0	0	0	1
87394	0	0	36	2	19.7	65	1	1	2	1	0	0	0	0	0	0	0	1	0	0	0	0	1
87399	0	0	42	1	28.4	140	1	1	2	1	0	0	0	0	1	0	0	1	0	0	0	0	1
87410	0	0	26	1	23.4	200	1	1	5	1	0	0	0	0	1	1	1	1	0	0	0	0	1
87417	0	0	32	1	25.9	120	1	1	2	1	0	0	0	0	1	0	0	1	0	0	0	0	1
87422	0	0	53	1	20.8	280	1	1	2	1	0	0	0	0	0	1	0	1	0	0	0	1	1
87423	0	0	24	1	23.3	150	1	1	2	1	0	0	0	0	0	1	1	1	0	0	0	0	0
87424	0	0	35	2	17.8	90	1	1	2	1	0	1	0	0	0	0	1	1	0	0	1	0	1
87432	0	0	29	1	29.6	120	1	1	2	1	0	0	0	0	0	0	0	1	0	0	0	0	1
87441	0	0	48	1	19.1	120	1	1	2	1	0	0	0	0	1	0	0	1	0	0	0	0	1
87454	0	0	43	2	25.4	150	1	1	2	1	0	0	0	0	0	1	0	1	0	0	0	0	1
87465	0	0	43	1	25	60	1	1	2	1	0	0	0	0	0	0	0	1	0	0	0	0	1
87480	0	0	34	1	27	165	1	1	2	1	0	0	0	0	0	0	0	1	0	0	0	0	1
87483	0	0	55	2	27.1	290	1	1	2	1	0	0	0	0	0	1	1	1	0	0	0	0	1
87484	0	0	46	1	22.1	170	1	1	2	1	0	0	0	0	0	0	0	1	0	0	0	0	1
87516	1	0	48	1	22.8	150	1	1	2	1	0	0	0	0	0	0	0	1	0	0	0	0	1
87522	0	0	50	2	21.8	140	1	1	2	1	0	0	0	0	0	0	1	1	0	0	0	1	1
87524	0	0	39	2	24.4	190	1	1	3	1	0	0	1	0	0	1	0	1	0	0	0	0	0
87526	0	0	32	1	28.7	95	1	1	3	1	0	0	0	0	1	0	1	1	0	0	0	0	1
87528	0	0	24	1	24.7	95	1	1	2	1	0	0	0	0	0	0	0	1	0	0	0	0	1
87542	0	0	51	1	24.5	105	1	1	2	1	0	0	0	0	0	0	1	1	0	0	0	0	1
87544	0	0	42	2	21.2	195	1	1	2	1	0	0	0	0	0	0	1	1	0	0	1	0	1
87548	0	0	21	2	18.4	150	1	1	2	1	0	0	0	0	0	0	0	1	0	0	1	0	1
87554	0	0	53	2	28.5	150	1	1	2	1	0	0	0	0	0	0	0	1	0	0	0	0	1
87562	0	0	32	1	22.9	100	1	1	2	1	0	0	0	0	0	1	0	1	0	0	0	0	1
87563	0	0	40	2	24.5	85	1	1	2	1	0	0	0	0	0	0	1	1	0	0	1	0	0
87572	1	0	23	1	21.6	45	1	1	2	1	0	0	0	0	0	0	0	1	0	0	0	0	1
87589	0	0	19	2	21.1	110	1	1	2	1	0	0	0	0	0	0	0	1	0	0	1	0	1
87596	0	0	46	2	27.1	160	1	1	2	1	0	0	0	0	0	0	0	1	0	0	0	0	1
87598	0	0	39	2	22.7	450	1	1	2	1	0	0	0	0	0	1	0	1	0	0	0	0	1
87599	0	0	67	1	23.5	150	1	1	2	1	0	0	0	0	0	1	1	1	0	0	1	0	1
87605	0	0	47	1	22.6	100	1	1	2	1	0	0	0	0	1	0	1	1	0	0	0	0	1
87611	0	0	43	2	26.1	200	1	1	2	1	0	0	0	0	0	0	1	1	0	0	1	1	1
87638	0	0	31	2	23.6	110	1	1	2	1	0	0	0	0	0	0	0	1	0	0	1	0	1
87662	0	0	38	1	21.8	140	1	1	2	1	0	0	0	0	0	0	1	1	0	0	0	0	1
87673	1	0	41	2	23.2	175	1	1	2	1	0	0	0	0	0	0	0	1	0	0	1	0	1
87680	1	0	34	2	20.7	70	1	1	2	1	0	0	0	0	0	0	0	1	0	0	0	0	1
87682	0	0	39	2	20.7	115	1	1	2	1	0	0	0	0	0	0	0	1	0	0	1	0	1
87703	0	0	35	2	22.2	95	1	1	2	1	0	0	0	0	0	0	0	1	0	0	1	0	1
87714	0	0	30	1	24.5	120	1	1	2	1	0	0	0	0	0	0	0	1	0	0	0	0	1
87722	0	0	26	1	22.7	145	1	0	2	1	0	0	0	0	0	1	1	1	0	0	0	0	0
87731	0	0	48	1	29.3	80	1	1	2	1	0	0	0	0	1	0	0	1	0	0	0	0	1
87746	0	0	45	2	22	195	1	1	2	1	0	0	0	0	0	0	1	1	0	0	0	0	1
87765	0	0	22	2	16.2	90	1	1	2	1	0	0	0	0	0	0	0	1	0	0	0	0	1
87784	0	0	22	1	22.6	80	1	1	2	1	0	0	0	0	0	0	0	1	0	0	0	0	1
87786	0	0	57	1	27.6	145	1	1	2	1	0	0	0	0	0	0	1	1	0	0	0	0	0
87791	0	0	42	2	24.3	145	1	1	2	1	0	0	0	0	0	0	0	1	0	0	0	0	1
87806	0	0	48	1	25	215	1	1	2	1	0	0	0	0	1	1	1	1	0	1	0	0	0
87808	0	0	28	2	28.7	80	1	1	2	1	0	0	0	0	0	1	0	1	0	0	0	0	1
87810	1	0	57	2	22.4	195	1	1	2	1	0	0	0	0	0	1	1	1	0	0	1	0	0
87813	0	0	30	1	24.5	70	1	1	2	1	0	0	0	0	0	0	0	1	0	0	0	0	1
87818	0	0	40	2	22.4	95	1	1	2	1	0	0	0	0	0	0	0	1	0	0	1	0	1
87822	0	0	39	2	22.4	90	1	1	2	1	0	0	0	0	0	0	0	1	0	0	0	0	1
87825	0	0	19	2	18.4	85	1	1	2	1	0	0	0	0	0	0	1	1	0	0	1	0	1
87836	0	0	41	2	23	105	1	1	2	1	0	0	0	0	0	0	1	1	0	0	1	0	1
87839	0	0	48	2	19.2	135	1	1	2	1	0	0	0	0	0	0	0	1	0	0	0	0	1
87853	0	0	51	1	24.9	220	1	1	2	1	0	0	0	0	0	1	1	1	0	0	0	0	1
87857	0	0	46	2	20.3	115	1	1	2	1	0	0	0	0	0	0	1	1	0	0	0	0	1
87884	1	0	32	2	22	315	1	1	2	1	0	0	0	0	0	0	1	1	0	0	0	0	1
87886	0	2	22	2	15.8	135	1	0	2	1	0	0	0	0	1	0	0	1	0	0	0	0	1
87887	0	0	45	2	29.7	135	1	1	2	1	0	0	0	0	0	0	1	1	0	1	0	0	1
87899	0	0	39	1	23.2	55	1	1	2	1	0	0	0	0	0	0	0	1	0	0	0	0	1
87902	0	0	26	1	18.4	115	1	1	2	1	0	0	0	0	0	0	0	1	0	0	0	0	0
87903	0	0	26	1	18.4	115	1	1	2	1	0	0	0	0	0	0	0	1	0	0	0	0	1
87905	0	0	39	2	24.5	145	1	1	2	1	0	0	0	0	0	0	0	1	0	0	1	0	1
87909	0	0	37	2	23.6	80	1	1	2	1	0	0	0	0	0	0	0	1	0	0	0	0	1
87915	0	0	47	1	26.3	200	1	1	2	1	0	0	0	0	0	0	1	1	0	0	0	0	1
87916	1	0	49	2	22.1	145	1	0	2	1	0	0	0	0	0	0	0	1	0	0	1	1	1
87922	0	0	48	2	26.4	140	1	1	2	1	0	0	0	0	0	0	0	1	0	0	0	0	1
87923	0	0	56	1	21.3	150	1	1	2	1	0	0	0	0	0	0	0	1	0	0	0	0	1
87929	0	0	47	2	21.4	60	1	1	2	1	0	0	0	0	0	0	0	1	0	0	0	0	1
87937	0	0	48	2	21.7	105	1	1	2	1	0	0	0	0	0	0	0	1	0	0	1	0	1
87945	0	0	32	1	22.6	95	1	1	2	1	0	0	0	0	0	1	0	1	0	0	0	0	1
87950	0	2	48	1	23	165	1	1	2	1	0	0	0	0	0	1	1	1	0	0	1	0	1
87965	0	0	22	1	28.7	60	1	1	2	1	0	0	0	0	1	0	0	1	0	0	0	0	1
87968	0	0	77	2	17.6	130	1	0	1	1	0	1	0	0	0	1	0	1	0	0	0	1	1
87971	0	0	55	1	20.2	210	1	1	2	1	0	0	0	0	1	1	0	1	0	0	0	0	1
87975	0	0	42	2	25.6	140	1	1	2	1	0	0	0	0	0	0	1	1	0	0	0	0	1
87977	0	0	57	1	28.4	190	1	1	2	1	0	0	0	0	0	0	1	1	0	0	0	0	0
87982	1	0	48	1	21.4	155	1	1	2	1	0	0	0	0	0	1	0	1	0	0	0	0	1
87986	0	0	47	2	20.3	60	1	1	2	1	0	0	0	0	0	0	0	1	0	0	0	0	1
87992	0	0	32	1	37.1	210	1	1	2	1	0	0	0	0	0	0	1	1	0	0	0	0	1
87995	0	0	41	2	20.5	100	1	1	2	1	0	0	0	0	0	0	0	1	0	0	1	0	0
88014	0	0	49	1	22.5	140	1	1	2	1	1	0	0	0	1	0	0	1	0	0	0	0	1
88018	0	0	36	2	23.4	75	1	1	2	1	0	0	0	0	0	1	1	1	0	0	1	0	0
88019	0	0	51	1	25.7	135	1	1	2	1	0	0	0	0	0	1	0	1	0	0	0	0	1
88027	0	0	36	2	28.8	70	1	1	2	1	0	0	0	0	0	0	1	1	0	0	0	0	1
88031	0	0	45	2	26.2	120	1	1	2	1	0	0	0	0	0	0	0	1	0	0	0	0	0
88041	0	0	50	1	21.7	100	1	1	2	1	0	0	0	0	1	0	0	1	0	0	0	0	1
88048	0	0	26	1	17.9	75	1	1	2	1	0	0	0	0	0	0	0	1	0	0	0	0	1
88053	0	0	47	2	25.4	80	1	1	2	1	0	0	0	0	0	0	0	1	0	0	0	0	1
88077	0	0	30	1	29.8	105	1	1	2	1	0	0	0	0	1	1	1	1	0	0	0	0	1
88093	0	0	25	2	17.3	165	1	1	2	1	0	0	0	0	0	1	0	1	0	0	1	0	1
88096	0	0	39	1	22.1	60	1	1	2	1	0	0	0	0	1	0	0	1	0	0	0	0	1
88099	0	0	46	1	25.6	90	1	1	2	1	0	0	0	0	1	0	0	1	0	0	0	0	1
88101	0	0	52	2	23.5	85	1	1	2	1	0	0	0	0	0	0	0	1	0	0	1	0	1
88102	1	0	58	2	19.8	220	1	1	2	1	0	0	0	0	0	1	1	1	0	1	0	0	1
88110	0	0	45	1	23.6	410	1	1	2	1	0	0	0	0	1	1	1	1	0	0	0	0	1
88113	0	0	24	1	24.2	220	1	1	2	1	0	0	0	0	0	1	1	1	0	0	0	1	1
88140	0	0	66	1	23.8	105	1	1	2	1	0	0	0	0	0	0	0	1	0	0	0	0	1
88143	0	0	38	1	27.3	70	1	1	2	1	0	0	0	0	0	0	0	1	0	0	0	0	1
88145	0	0	28	2	18.9	200	1	1	2	1	0	0	0	0	0	0	0	1	0	0	0	0	1
88147	0	0	50	1	30.4	60	1	1	2	1	0	0	0	0	0	0	0	1	0	0	0	0	1
88156	0	0	30	2	17.6	115	1	1	2	1	0	0	0	0	0	1	1	1	0	0	1	0	1
88158	0	0	44	2	19.9	130	1	1	2	1	0	0	0	0	0	0	1	1	0	0	0	0	1
88161	0	0	41	1	29.2	90	1	1	2	1	0	0	0	0	1	0	0	1	0	1	1	0	1
88162	0	0	54	1	26	290	1	1	2	1	0	0	0	0	0	1	0	1	0	0	0	0	1
88165	0	0	27	1	22.1	140	1	1	2	1	0	0	0	0	0	1	1	1	0	0	0	0	1
88171	0	0	26	1	19.9	125	1	1	2	1	0	0	0	0	1	0	1	1	0	0	0	0	1
88181	0	0	19	1	21.3	115	1	1	2	1	0	0	0	0	0	1	1	1	0	0	0	0	1
88191	0	0	53	1	23.7	110	1	1	2	1	0	0	0	0	0	1	1	1	0	0	1	0	0
88196	0	0	66	2	34	120	1	1	2	1	1	0	0	0	0	0	0	1	0	0	1	0	1
88200	0	0	58	2	27.7	125	1	1	2	1	0	0	0	0	0	0	0	1	0	0	0	0	1
88201	0	0	24	1	23.1	150	1	1	2	1	0	0	0	0	0	0	0	1	0	0	0	0	1
88204	0	0	46	2	29.7	105	1	1	2	1	0	0	0	0	0	1	0	1	0	0	0	0	1
88206	1	0	53	1	24.6	160	1	1	2	1	0	0	0	0	0	1	0	1	0	0	0	0	1
88212	0	0	50	1	21.3	95	1	1	2	1	0	0	0	0	0	1	0	1	0	0	0	0	1
88217	0	2	42	1	20.7	255	1	1	2	1	0	0	0	0	0	1	0	1	0	0	0	1	1
88226	0	0	32	1	28.7	235	1	1	2	1	0	0	0	0	0	1	1	1	0	0	0	0	1
88233	0	0	44	2	24.1	205	1	1	2	1	0	0	0	0	0	1	0	1	0	0	0	1	1
88235	0	0	24	1	25.9	105	1	1	2	1	0	0	0	0	0	0	1	1	0	0	0	0	1
88244	0	0	50	2	22.2	155	1	1	2	1	0	0	0	0	0	0	0	1	0	0	0	0	1
88263	0	0	51	2	23.1	85	1	1	2	1	0	0	0	0	0	0	1	1	0	0	0	0	1
88266	0	0	37	2	23.6	80	1	1	2	1	0	0	0	0	0	0	0	1	0	0	0	0	1
88268	0	0	49	1	24.2	130	1	1	2	1	0	0	0	0	0	0	1	1	0	0	0	0	1
88300	0	2	27	1	26.1	420	1	1	2	1	0	0	0	0	1	1	1	1	0	0	0	0	1
88310	0	0	59	1	22.2	225	1	1	2	1	0	0	0	0	0	0	1	1	0	0	0	0	0
88322	0	0	37	2	21.4	100	1	1	2	1	0	0	0	0	0	0	0	1	0	0	1	0	1
88333	0	0	38	2	24.5	105	1	1	2	1	0	0	0	0	0	0	0	1	0	0	0	0	1
88342	0	0	37	2	23.3	130	1	1	2	1	0	0	0	0	0	0	0	1	0	0	0	0	1
88348	0	0	29	2	19.1	90	1	1	2	1	0	0	0	0	0	0	1	1	0	0	0	0	1
88374	0	0	31	2	19.6	205	1	1	2	1	0	0	0	0	0	0	1	1	0	0	1	1	1
88382	0	0	53	1	20	120	1	1	2	1	0	0	0	0	0	0	0	1	0	0	0	0	1
88400	0	0	30	2	20.8	145	1	1	2	1	0	0	0	0	0	0	0	1	0	0	0	0	1
88405	0	0	50	1	21.5	75	1	1	2	1	0	0	0	0	0	1	1	1	0	0	0	0	1
88407	0	0	32	2	23.2	125	1	1	2	1	0	0	0	0	0	1	1	1	0	0	0	0	1
88408	0	0	27	2	25.9	105	1	1	2	1	0	0	0	0	0	1	0	1	0	0	1	0	0
88410	0	0	41	2	18.7	120	1	1	2	1	0	0	0	0	0	1	0	1	0	0	1	0	1
88412	0	0	33	1	22.8	105	1	1	2	1	0	0	0	0	0	0	0	1	0	0	0	0	1
88420	1	2	35	2	20.1	125	1	1	2	1	0	0	0	0	0	1	0	1	0	0	1	0	1
88422	0	0	18	1	23.4	70	1	1	2	1	0	0	0	0	0	1	1	1	0	0	0	0	1
88425	0	0	48	2	20.7	75	1	1	2	1	0	0	0	0	0	0	0	1	0	0	1	0	1
88457	0	0	24	1	23.9	135	1	1	2	1	0	0	0	0	1	0	0	1	0	0	0	0	1
88462	0	0	18	2	23.4	100	1	1	2	1	0	0	0	0	0	0	0	1	0	0	0	0	1
88465	1	0	48	2	19.6	235	1	1	3	1	0	0	0	0	0	0	0	1	0	0	0	0	1
88481	0	0	25	2	22.1	130	1	1	2	1	0	0	0	0	0	0	0	1	0	0	1	0	1
88485	0	0	40	1	22.5	100	1	1	2	1	0	0	0	0	1	1	1	1	0	0	0	0	1
88501	1	0	21	2	22.4	195	1	1	2	1	0	0	0	0	0	0	0	1	0	0	1	1	1
88522	0	0	27	1	18	140	1	0	2	1	0	0	0	0	1	1	1	1	0	0	0	0	0
88529	0	0	41	2	21.4	265	1	1	5	1	0	0	0	0	0	1	1	1	0	0	0	0	1
88534	0	0	48	1	22.3	160	1	1	2	1	0	0	0	0	0	0	0	1	0	0	0	0	1
88548	0	0	19	1	25	170	1	1	2	1	0	0	0	0	0	0	0	1	0	0	0	0	1
88574	0	0	31	1	22.6	115	1	1	2	1	0	0	0	0	1	0	0	1	0	0	0	0	1
88636	0	0	31	2	25.6	100	1	1	2	1	0	0	0	0	0	1	0	1	0	0	0	0	1
88646	1	0	53	2	20.1	145	1	1	2	1	0	0	0	0	0	0	1	1	0	0	0	0	1
88674	0	0	36	1	20.2	215	1	1	2	1	0	0	0	0	0	1	1	1	0	0	0	1	1
88681	0	0	44	1	24	75	1	1	2	1	0	0	0	0	1	0	1	1	0	0	0	0	1
88695	0	0	52	2	27.3	75	1	1	2	1	0	0	0	0	0	0	0	1	0	0	0	0	1
88696	0	0	41	1	21.9	140	1	1	2	1	0	0	0	0	0	0	1	1	0	0	0	0	1
88708	0	0	42	2	26.9	135	1	1	2	1	0	0	0	0	0	0	0	1	0	0	0	0	1
88730	0	0	38	1	33.2	145	1	1	2	1	0	0	0	0	0	0	0	1	0	0	0	0	1
88769	0	0	49	1	23.7	145	1	1	2	1	0	0	0	0	0	0	0	1	0	0	0	0	1
88776	0	0	19	1	26	200	1	1	2	1	0	0	0	0	0	0	1	1	0	0	0	0	1
88777	0	0	40	2	20.8	85	1	1	2	1	0	0	0	0	0	0	0	1	0	0	1	0	0
88778	0	0	34	2	21	410	1	1	2	1	0	0	0	0	1	0	0	1	0	0	1	0	0
88805	0	0	26	2	21.8	90	1	1	2	1	0	0	0	0	0	1	1	1	0	0	1	0	1
88822	0	0	48	2	24.3	95	1	1	2	1	0	0	0	0	0	0	0	1	0	0	0	0	1
88842	1	0	53	2	26.8	60	1	1	2	1	0	0	0	0	0	0	0	1	0	0	0	0	1
88844	0	0	44	1	22.4	150	1	1	2	1	0	0	0	0	0	0	0	1	0	0	0	0	1
88850	0	0	18	1	24.6	190	1	1	2	1	0	0	0	0	0	0	1	1	0	0	0	0	1
88856	0	0	33	1	33.7	70	1	1	2	1	0	0	0	0	0	0	1	1	0	0	0	0	1
88876	0	0	41	2	19.1	85	1	1	2	1	0	0	0	0	0	0	0	1	0	0	1	0	1
88898	0	0	49	2	28.8	170	1	1	2	1	0	0	0	0	0	0	1	1	0	0	1	0	1
88906	0	0	37	1	22.5	145	1	1	2	1	0	0	0	0	0	0	0	1	0	0	0	0	1
88912	1	0	28	2	30	80	1	0	2	1	0	0	0	0	0	1	1	1	0	0	0	0	1
88913	0	0	24	2	20.7	115	1	1	2	1	0	0	0	0	0	0	0	1	0	0	1	0	1
88931	0	0	28	1	25.5	185	1	1	2	1	0	0	0	0	0	1	1	1	0	0	0	0	1
88947	0	0	34	2	23.5	120	1	1	2	1	0	0	0	0	0	0	0	1	0	0	1	0	1
88952	0	0	21	2	22.6	170	1	1	2	1	0	0	0	0	0	0	1	1	0	0	0	0	1
88959	0	0	19	1	35.5	210	1	1	2	1	0	0	0	0	0	0	0	1	0	0	0	0	1
88966	0	0	46	2	26.3	170	1	1	2	1	0	0	0	0	1	0	1	1	0	0	1	0	1
88972	1	0	40	1	26.3	135	1	1	2	1	0	0	0	0	0	0	1	1	0	0	0	0	1
88973	0	0	50	2	30.1	145	1	1	2	1	0	0	0	0	0	0	1	1	0	0	0	0	1
88975	0	0	52	2	20.1	230	1	1	2	1	0	0	0	0	0	1	0	1	0	0	0	0	1
88986	0	0	45	2	26.9	140	1	1	2	1	0	0	0	0	0	0	1	1	0	0	0	0	1
88998	0	0	33	1	27.6	95	1	1	2	1	0	0	0	0	0	0	0	1	0	0	0	0	1
89009	1	0	58	2	22.4	85	1	1	2	1	0	0	0	0	0	0	0	1	0	0	0	0	1
89011	0	0	32	1	25.1	125	1	1	2	1	0	0	0	0	0	1	0	1	0	0	0	0	1
89017	0	0	23	1	27.8	65	1	1	2	1	0	0	0	0	0	0	1	1	0	0	0	0	1
89021	1	0	64	1	27.9	195	1	1	2	1	0	0	0	0	1	1	0	1	0	0	0	0	1
89039	0	0	47	1	27	70	1	1	2	1	0	0	0	0	0	0	0	1	0	0	0	0	1
89047	0	0	36	2	19.7	195	1	1	2	1	0	0	0	0	0	1	0	1	0	0	0	0	1
89053	0	0	52	2	21.1	135	1	1	2	1	0	0	0	0	0	0	1	1	0	0	0	0	1
89061	0	0	19	1	17.9	155	1	1	2	1	0	0	0	0	0	0	1	1	0	0	0	0	1
89064	0	0	44	1	21.8	110	1	1	2	1	0	0	0	0	0	0	1	1	0	0	0	0	1
89071	0	0	24	1	19.9	125	1	1	2	1	0	0	0	0	0	1	0	1	0	0	0	0	1
89076	0	0	33	2	25.1	115	1	1	2	1	0	0	0	0	0	0	1	1	0	0	1	0	0
89081	0	0	59	1	25.4	155	1	0	2	1	0	0	0	0	0	1	0	1	0	0	0	0	1
89083	0	0	51	2	21.6	195	1	1	2	1	0	0	0	0	0	0	1	1	0	0	0	0	0
89107	0	0	53	1	19.4	70	1	1	2	1	0	0	0	0	0	0	0	1	0	0	0	0	1
89129	0	0	46	2	21.4	130	1	1	2	1	0	0	0	0	0	0	0	1	0	0	1	0	1
89138	0	0	42	1	22.3	150	1	1	2	1	0	0	0	0	0	0	1	1	0	0	0	0	1
89143	0	0	26	1	24.1	115	1	1	2	1	0	0	0	0	0	0	0	1	0	0	0	0	1
89208	0	0	59	2	26.8	200	1	1	2	1	0	0	0	0	0	0	1	1	0	0	0	0	1
89211	0	0	28	1	21	150	1	1	2	1	0	0	0	0	0	0	1	1	0	0	0	0	1
89217	0	0	34	2	25.6	80	1	1	2	1	0	0	0	0	0	1	0	1	0	0	0	0	1
89222	0	0	47	2	26.8	90	1	1	2	1	1	0	0	0	0	1	0	1	0	0	0	0	1
89226	0	0	37	2	21.6	170	1	1	2	1	0	0	0	0	0	0	0	1	0	0	0	1	1
89232	1	0	32	1	24.4	115	1	1	2	1	0	0	0	0	1	1	0	1	0	1	0	0	1
89233	0	0	43	1	24.6	120	1	1	2	1	0	0	0	0	1	1	0	1	0	1	0	0	1
89240	0	0	41	2	20.2	130	1	1	2	1	0	0	0	0	0	0	0	1	0	0	0	0	1
89251	0	0	41	2	21.1	95	1	1	2	1	0	0	0	0	0	1	0	1	0	0	0	0	1
89252	0	0	24	1	26.6	210	1	1	2	1	0	0	0	0	0	1	1	1	0	0	0	0	1
89261	1	0	54	2	24	160	1	1	2	1	0	0	0	0	0	0	1	1	0	0	0	0	1
89266	0	0	44	2	19.7	150	1	1	2	1	0	0	0	0	0	0	0	1	0	0	0	0	1
89270	0	0	55	2	24.7	155	1	1	2	1	0	0	0	0	0	0	1	1	0	0	0	0	1
89271	0	0	39	2	25.9	55	1	1	2	1	0	0	0	0	0	0	0	1	0	0	0	0	1
89275	0	0	40	2	28.2	175	1	1	2	1	0	0	0	0	0	0	0	1	0	0	0	0	1
89299	0	0	52	1	24.6	85	1	1	2	1	0	0	0	0	0	0	1	1	0	0	0	0	1
89336	0	0	66	2	26.4	265	1	1	2	1	0	0	0	0	0	1	1	1	0	0	0	0	1
89349	0	0	21	1	28	130	1	1	2	1	0	0	0	0	1	0	0	1	0	0	0	0	1
89372	1	0	47	2	19.1	190	1	1	2	1	0	0	0	0	0	1	0	1	0	0	0	0	1
89393	0	0	27	1	22	90	1	1	2	1	0	0	0	0	0	0	0	1	0	0	0	0	1
89400	0	0	45	1	24.8	110	1	1	2	1	0	0	0	0	0	0	0	1	0	0	0	0	1
89406	0	0	37	2	24.5	145	1	1	2	1	0	0	0	0	0	0	0	1	0	0	1	0	0
89413	0	0	65	1	22	210	1	1	2	1	0	0	0	0	0	0	1	1	0	0	0	0	1
89422	0	0	60	1	23.9	50	1	1	2	1	0	0	0	0	1	1	1	1	0	0	0	0	1
89430	0	0	33	2	20.4	115	1	1	2	1	0	0	0	0	1	1	1	1	0	0	1	0	1
89440	0	0	43	2	32.6	110	1	1	2	1	0	0	0	0	0	0	1	1	0	0	0	0	1
89455	0	0	24	1	25.5	95	1	1	5	1	0	0	0	0	0	0	1	1	0	0	0	0	1
89480	0	0	49	2	21.4	270	1	1	2	1	0	0	0	0	0	1	0	1	0	0	0	0	1
89501	0	0	39	2	19.8	135	1	1	2	1	0	0	0	0	0	0	0	1	0	0	0	0	1
89504	0	0	47	2	25.7	510	1	1	2	1	0	0	0	0	0	1	0	1	0	0	0	0	1
89511	0	0	31	2	19.1	70	1	1	2	1	0	0	0	0	0	0	0	1	0	0	0	0	1
89514	0	0	52	1	21.7	65	1	1	2	1	0	0	0	0	1	1	0	1	0	0	0	0	1
89538	0	0	30	2	18.5	130	1	1	2	1	0	0	0	0	0	1	0	1	0	0	1	0	1
89545	0	0	48	1	25.7	205	1	1	2	1	0	0	0	0	0	1	1	1	0	0	0	0	1
89565	0	0	48	2	22.2	165	1	1	2	1	0	0	0	0	0	1	0	1	0	0	0	0	1
89568	0	0	28	1	31.4	155	1	1	2	1	0	0	0	0	0	0	0	1	0	0	0	0	1
89583	0	0	66	2	23.4	275	1	1	2	1	0	0	0	0	0	1	1	1	0	0	0	0	1
89601	0	0	72	2	25.6	195	1	1	2	1	0	0	0	0	0	1	1	1	0	0	0	1	1
89610	0	0	51	1	26.7	245	1	1	2	1	0	0	0	0	0	1	0	1	0	0	0	1	1
89647	0	0	37	2	27.8	155	1	1	2	1	0	0	0	0	1	0	0	1	0	0	1	1	1
89651	1	0	23	1	19.7	105	1	1	2	1	0	0	0	0	0	0	0	1	0	0	0	0	1
89656	0	0	46	1	27.4	175	1	1	2	1	0	0	0	0	1	1	1	1	0	0	0	0	1
89658	0	0	43	2	29.9	165	1	1	2	1	0	0	0	0	0	0	0	1	0	0	1	0	1
89661	0	0	23	1	20.2	100	1	1	2	1	0	0	0	0	0	0	0	1	0	0	0	0	1
89664	0	0	47	2	20.2	70	1	1	2	1	0	0	0	0	1	0	1	1	0	0	0	0	1
89666	0	0	35	1	18.4	160	1	0	2	1	0	0	0	0	1	1	1	1	0	0	0	0	1
89675	0	0	50	1	23.1	245	1	1	2	1	0	0	0	0	0	1	0	1	0	0	0	0	1
89676	0	0	57	2	23.3	155	1	1	2	1	1	0	0	0	0	0	1	1	0	0	0	0	1
89679	0	0	57	1	23	135	1	1	2	1	0	0	0	0	0	0	1	1	0	0	0	0	1
89681	0	0	53	2	26.6	75	1	1	2	1	1	0	0	0	0	0	0	1	0	0	0	0	1
89688	0	0	46	2	18.9	315	1	1	2	1	0	0	0	0	0	0	0	1	0	0	0	0	1
89702	1	0	43	2	31.3	145	1	1	2	1	0	0	0	0	0	1	0	1	0	0	0	0	1
89717	1	0	35	2	20.4	90	1	1	2	1	0	0	0	0	0	0	0	1	0	0	0	0	1
89741	0	0	35	1	22.4	110	1	1	2	1	0	0	0	0	0	0	0	1	0	0	0	0	1
89748	0	0	45	1	24.2	130	1	1	2	1	0	0	0	0	0	0	1	1	0	0	0	0	1
89749	0	0	18	1	24.6	110	1	1	2	1	0	0	0	0	1	1	0	1	0	0	0	0	1
89750	0	0	58	1	23.5	100	1	1	2	1	0	0	0	0	0	0	1	1	0	1	1	0	0
89763	0	0	47	2	21.2	135	1	1	2	1	0	0	0	0	0	1	1	1	0	0	0	0	1
89773	0	0	75	2	26.2	210	1	1	2	1	0	0	0	0	0	0	1	1	0	0	0	0	0
89781	0	0	36	2	21.9	115	1	1	2	1	0	0	0	0	0	0	0	1	0	0	0	0	1
89784	1	0	52	1	25.4	220	1	1	2	1	0	0	0	0	0	0	1	1	0	0	0	0	1
89788	0	0	52	2	22.5	125	1	1	2	1	0	1	0	0	0	0	1	1	0	0	0	0	1
89798	0	0	38	2	29.1	165	1	1	2	1	0	0	0	0	0	0	1	1	0	0	1	0	1
89811	0	0	45	2	25.2	185	1	1	2	1	0	0	0	0	0	0	0	1	0	0	1	0	1
89824	0	0	51	2	23.8	135	1	1	2	1	0	0	0	0	0	0	1	1	0	0	0	0	1
89837	0	0	45	1	29.8	165	1	1	2	1	0	0	0	0	1	0	1	1	0	0	0	0	1
89849	0	0	41	2	24.8	55	1	1	2	1	0	0	0	0	0	0	0	1	0	0	0	0	1
89862	0	0	53	1	20.7	85	1	1	2	1	0	0	0	0	0	0	0	1	0	0	0	0	1
89866	0	0	49	1	24.5	175	1	1	2	1	0	0	0	0	0	1	1	1	0	0	0	0	1
89872	0	3	25	1	23.5	125	1	1	2	1	0	0	0	0	1	1	1	1	0	0	0	0	1
89902	0	0	48	1	24.5	80	1	1	2	1	0	0	0	0	0	0	1	1	0	0	0	0	1
89908	0	0	58	2	26.1	260	1	1	2	1	0	0	0	0	0	1	0	1	0	0	0	1	1
89911	0	0	42	2	26.8	560	1	1	2	1	0	0	0	0	0	1	1	1	0	0	1	1	1
89914	0	0	46	2	23.1	110	1	1	2	1	0	0	0	0	0	1	0	1	0	1	0	0	1
89919	0	0	58	1	30.5	100	1	1	2	1	0	0	0	0	0	1	0	1	0	0	0	0	1
89920	0	0	40	2	19.8	195	1	1	2	1	0	0	0	0	1	0	0	1	0	0	1	0	0
89925	0	0	55	1	28.9	265	1	1	2	1	0	0	0	0	0	1	0	1	0	0	0	0	1
89926	0	0	66	1	24.1	140	1	1	2	1	0	0	0	0	0	1	1	1	0	1	0	0	1
89935	0	0	47	2	27.9	160	1	1	2	1	0	0	0	0	0	0	0	1	0	0	0	0	1
89937	0	0	45	1	23.2	100	1	1	2	1	0	0	0	0	0	0	0	1	0	0	0	0	1
89941	0	0	19	1	18.6	85	1	1	2	1	0	0	0	0	0	0	0	1	0	0	0	0	1
89953	0	0	23	1	22.4	135	1	0	2	1	0	0	0	0	0	1	0	1	0	0	0	0	1
89956	0	0	52	1	26.1	130	1	1	1	1	1	0	0	0	0	0	0	1	0	0	0	0	1
89959	0	0	49	2	28.2	135	1	1	2	1	0	0	0	0	0	0	1	1	0	0	0	0	1
89977	0	0	56	2	28.9	210	1	1	2	1	0	0	0	0	0	1	1	1	0	0	0	0	1
89987	0	0	48	2	23.5	185	1	1	2	1	0	0	0	0	0	0	0	1	0	0	0	0	1
89991	0	0	49	2	21.9	65	1	1	2	1	0	0	0	0	0	0	0	1	0	0	0	0	1
89992	0	0	44	2	22.5	85	1	1	2	1	0	0	0	0	0	1	0	1	0	0	0	0	1
90002	0	0	47	1	26.2	85	1	1	3	1	0	0	0	0	0	0	0	1	0	0	0	0	1
90003	0	0	37	2	19.3	95	1	1	2	1	0	0	0	0	0	0	0	1	0	0	1	0	1
90022	0	0	47	2	30.5	140	1	1	2	1	0	0	0	0	1	0	1	1	0	0	1	0	1
90027	0	0	55	2	25	155	1	1	2	1	0	0	0	0	0	1	1	1	0	0	0	0	0
90044	0	0	50	1	24.7	80	1	1	2	1	0	0	0	0	0	0	0	1	0	1	1	0	1
90046	0	3	50	2	15.5	120	1	1	2	1	0	0	0	0	0	1	1	1	0	1	0	0	0
90063	0	0	40	1	23.3	455	1	1	5	1	0	0	0	0	0	1	0	1	0	0	0	1	1
90064	0	0	29	2	17	70	1	1	2	1	0	0	0	0	0	0	0	1	0	0	1	0	1
90067	1	0	52	2	25.3	175	1	1	2	1	0	0	0	0	0	0	0	1	0	0	1	0	1
90069	0	0	51	1	24.1	85	1	1	2	1	0	0	0	0	0	0	0	1	0	0	0	0	1
90071	1	0	28	2	22.8	185	1	1	2	1	0	0	0	0	0	0	0	1	0	0	1	0	1
90078	0	0	41	2	20.2	110	1	1	2	1	0	0	0	0	0	0	0	1	0	0	1	0	1
90080	0	0	58	1	26.5	105	1	1	3	1	0	0	0	0	0	1	0	1	0	1	0	0	1
90087	0	0	33	2	26	75	1	1	2	1	0	0	0	0	0	0	0	1	0	0	0	0	1
90089	0	0	53	2	27.5	125	1	1	2	1	0	0	0	0	0	0	1	1	0	0	0	0	1
90098	1	0	53	1	24.2	130	1	1	2	1	0	0	0	0	0	0	1	1	0	0	0	0	1
90101	0	0	45	2	24.8	200	1	1	2	1	0	0	0	0	0	0	0	1	0	0	1	0	1
90102	1	0	43	2	24	165	1	1	2	1	0	0	0	0	0	0	1	1	0	0	0	0	1
90109	0	0	21	1	18.7	145	1	0	2	1	0	0	0	0	0	0	1	1	0	0	0	0	1
90110	1	0	34	2	21.3	160	1	1	2	1	0	0	0	0	0	0	0	1	0	0	0	0	1
90117	0	0	39	2	23.5	320	1	1	2	1	0	0	0	0	0	0	0	1	0	0	1	1	1
90119	0	0	50	1	24	105	1	1	3	1	0	0	0	0	0	0	1	1	0	1	0	0	1
90132	0	0	53	1	29.6	60	1	1	2	1	0	0	0	0	1	0	1	1	0	0	0	0	1
90140	0	0	42	1	25.5	180	1	1	2	1	0	0	0	0	1	1	0	1	0	0	0	0	1
90143	0	0	54	2	23.6	70	1	1	2	1	0	0	0	0	0	0	0	1	0	0	0	0	1
90146	0	0	45	1	19.9	105	1	1	2	1	0	0	0	0	1	1	0	1	0	1	0	1	0
90147	0	0	49	2	22.5	130	1	1	2	1	0	0	0	0	0	0	0	1	0	0	0	0	1
90151	0	0	38	1	24.2	140	1	1	2	1	0	0	0	0	0	0	1	1	0	0	0	0	0
90157	0	0	37	2	22.5	235	1	1	2	1	0	0	0	0	0	1	1	1	0	0	0	0	1
90160	0	0	42	2	21.5	135	1	1	2	1	0	0	0	0	0	1	0	1	0	0	1	1	1
90165	0	0	52	1	24.3	140	1	1	2	1	0	0	0	0	1	1	0	1	0	0	0	0	1
90173	0	0	52	2	21.7	120	1	1	2	1	0	0	0	0	0	1	0	1	0	0	0	0	1
90178	0	0	62	2	21.4	90	1	1	2	1	0	0	0	0	0	0	1	1	0	0	1	0	1
90183	0	0	49	2	22.6	175	1	1	2	1	0	0	0	0	0	1	0	1	0	0	1	0	1
90195	0	0	24	2	19.2	105	1	1	2	1	0	0	0	0	0	0	0	1	0	0	1	0	0
90199	0	0	61	1	16.7	80	1	1	2	1	0	0	0	0	0	0	0	1	0	0	0	0	1
90200	0	0	48	1	21.6	195	1	1	2	1	0	0	0	0	0	0	0	1	0	0	0	0	1
90203	0	0	41	2	24.2	65	1	1	2	1	1	0	0	0	0	0	1	1	0	0	0	0	1
90211	1	0	44	2	25.5	135	1	1	2	1	0	0	0	0	0	0	1	1	0	0	0	0	1
90213	0	0	38	2	24.3	175	1	1	2	1	0	0	0	0	0	0	0	1	0	0	0	0	1
90226	0	0	49	2	21.6	95	1	1	2	1	0	0	0	0	0	0	1	1	0	0	0	0	1
90229	1	0	36	2	22.2	70	1	1	3	1	0	0	0	0	0	0	1	1	0	0	1	0	1
90233	0	0	55	2	23.8	83	1	1	2	1	0	0	0	0	0	1	1	1	0	1	1	0	0
90239	0	0	40	2	19.8	210	1	1	2	1	0	0	0	0	0	1	1	1	0	1	0	0	1
90258	0	0	37	2	22.9	155	1	1	2	1	0	0	0	0	0	0	0	1	0	0	1	0	0
90259	0	0	62	1	26.4	75	1	1	2	1	1	0	0	0	0	0	0	1	0	0	0	0	1
90267	0	0	47	1	21.5	80	1	1	2	1	0	0	0	0	1	0	0	1	0	0	0	0	1
90269	0	0	27	1	23	105	1	1	2	1	0	0	0	0	0	0	0	1	0	0	0	0	1
90274	0	0	66	2	24.4	85	1	1	2	1	0	0	0	0	0	0	0	1	0	0	1	0	1
90278	0	0	48	1	18.8	70	1	0	2	1	0	0	0	0	1	1	0	1	0	0	0	0	1
90287	0	0	39	2	19.8	330	1	1	3	1	0	0	0	0	0	1	0	1	0	1	0	0	1
90289	0	0	58	1	28.7	110	1	1	2	1	0	0	0	0	0	0	1	1	0	1	1	0	0
90293	0	0	52	2	19.3	195	1	1	2	1	0	0	0	0	0	0	0	1	0	0	0	0	1
90294	0	0	52	2	19.3	195	1	1	2	1	0	0	0	0	0	0	0	1	0	0	0	0	1
90307	0	0	70	1	25.3	90	1	1	2	1	0	0	0	0	0	0	1	1	0	0	0	0	1
90311	0	0	39	1	33.7	105	1	1	2	1	0	0	0	0	1	0	1	1	0	0	0	0	1
90314	0	0	74	1	18.2	110	1	1	2	1	1	0	0	0	0	0	1	1	0	0	0	0	1
90323	0	0	33	1	18.9	110	1	1	1	1	0	0	0	0	1	1	0	1	0	0	0	0	1
90324	0	0	66	2	21.2	60	1	1	2	1	0	0	0	0	0	0	0	1	0	0	0	0	1
90325	0	0	26	2	21.9	105	1	1	2	1	0	0	0	0	0	0	0	1	0	0	1	0	1
90347	0	0	58	1	23.4	160	1	1	2	1	0	0	0	0	1	1	0	1	0	1	0	0	0
90350	0	0	18	2	23.6	55	1	1	2	1	0	0	0	0	0	0	0	1	0	0	0	0	1
90357	1	0	27	2	22.1	65	1	1	2	1	0	0	0	0	0	0	0	1	0	0	1	0	1
90368	0	0	41	2	22	140	1	1	2	1	0	0	0	0	0	0	0	1	0	0	0	0	1
90372	0	0	36	2	22.1	105	1	1	2	1	0	0	0	0	0	0	0	1	0	0	1	0	1
90375	0	0	26	1	19.5	275	1	0	2	1	0	0	0	0	1	0	0	1	0	0	0	0	1
90377	0	0	32	2	17.2	145	1	1	2	1	0	0	0	0	0	0	0	1	0	0	1	0	1
90382	1	0	38	2	27.7	70	1	1	2	1	0	0	0	0	0	0	1	1	0	0	0	0	1
90385	0	0	38	1	25.6	90	1	1	2	1	0	0	0	0	0	0	0	1	0	0	0	0	1
90387	0	0	35	2	21	65	1	1	3	1	0	0	0	0	0	1	1	1	0	1	0	0	1
90388	0	0	38	2	26.4	170	1	1	2	1	0	0	0	0	0	0	1	1	0	0	1	1	0
90391	0	0	65	2	25.9	80	1	1	2	1	0	0	0	0	0	0	1	1	0	0	0	0	1
90404	0	0	41	2	26	120	1	1	2	1	0	0	0	0	0	0	1	1	0	0	0	0	1
90416	0	0	58	1	21.5	205	1	1	2	1	0	0	0	0	1	1	1	1	0	0	0	0	0
90417	0	0	61	1	19.3	105	1	1	2	1	0	0	0	0	1	1	1	1	0	0	0	0	1
90425	0	0	47	2	22.2	170	1	1	2	1	0	0	0	0	0	0	0	1	0	0	1	1	1
90437	0	0	54	2	28	90	1	1	2	1	0	0	0	0	0	1	0	1	0	0	0	0	1
90438	1	0	43	2	25.4	75	1	1	2	1	0	0	0	0	0	0	0	1	0	0	1	0	1
90439	0	0	39	2	21.7	90	1	1	2	1	0	0	0	0	0	1	0	1	0	0	1	0	1
90447	0	0	73	1	22	200	1	1	2	1	0	0	0	0	0	1	0	1	0	0	0	1	1
91319	1	0	41	2	26	120	1	1	2	1	0	0	0	0	0	0	1	1	0	0	0	0	1
96596	0	0	48	2	26.7	120	1	1	3	1	0	0	0	0	0	0	0	1	0	0	0	0	1
96618	0	0	41	1	25.6	140	1	1	2	1	0	0	0	0	0	0	0	1	0	0	0	0	1
96625	0	0	45	2	28.6	185	1	0	2	1	0	0	0	0	0	0	1	1	0	0	0	0	1
96636	0	0	22	1	23.9	260	1	1	2	1	0	0	0	0	1	0	0	1	0	0	0	0	1
96712	0	0	44	1	21	230	1	1	3	1	0	0	0	0	1	0	1	1	0	0	0	0	1
96726	0	0	46	1	25.2	100	1	1	3	1	0	0	0	0	0	0	0	1	0	0	0	0	1
96728	0	0	34	1	19.6	65	1	1	3	1	0	0	0	0	0	0	1	1	0	0	0	0	1
96749	0	0	43	1	21.8	220	1	1	2	1	0	0	0	0	0	0	1	1	0	0	0	0	1
96823	0	0	23	2	18.4	90	1	1	3	1	0	0	0	0	0	0	1	1	0	0	0	0	1
96826	1	0	35	1	23.7	270	1	1	2	1	0	0	0	0	0	0	1	1	0	0	0	0	1
96938	0	0	44	1	23.7	80	1	1	3	1	0	0	0	0	0	1	1	1	0	0	0	0	0
96977	0	0	51	1	27.5	285	1	1	2	1	0	0	0	0	0	0	1	1	0	0	0	0	1
97023	0	0	53	1	23.4	215	1	1	3	1	0	0	0	0	0	0	1	1	0	0	0	0	1
97029	0	0	24	1	24.1	145	1	1	3	1	0	0	0	0	1	0	0	1	0	0	0	0	1
97068	0	0	41	1	24.4	100	1	1	3	1	0	0	0	0	1	0	1	1	0	0	0	0	1
97078	0	0	20	1	23.9	180	1	1	3	1	0	0	0	0	0	0	1	1	0	0	0	0	1
97089	0	0	36	2	23.3	135	1	1	3	1	0	0	0	0	0	0	1	1	0	0	1	0	1
97093	0	0	26	2	23.9	125	1	1	2	1	0	0	0	0	0	0	1	1	0	0	1	0	1
97107	0	0	32	2	22.2	125	1	1	3	1	0	0	0	0	0	0	1	1	0	0	1	0	1
97130	0	0	50	1	28.4	185	1	1	2	1	0	0	0	0	0	1	0	1	0	0	0	0	1
97145	1	0	70	2	26.1	85	1	1	3	1	0	0	0	0	0	0	0	1	0	0	0	0	1
97152	1	0	33	1	25.4	135	1	1	2	1	0	0	0	0	1	1	1	1	0	0	0	0	1
97156	0	0	39	2	24.3	120	1	1	3	1	0	0	0	0	1	0	0	1	0	0	0	0	0
97171	0	0	28	1	23.4	140	1	1	3	1	0	0	0	0	0	0	1	1	0	0	0	0	1
97179	0	0	45	2	25.9	190	1	1	5	1	0	0	0	0	0	1	1	1	0	0	0	0	1
97185	0	2	44	1	28.4	125	1	1	2	1	0	0	0	0	1	1	1	1	0	0	0	0	1
97192	0	0	59	2	23.4	155	1	1	2	1	0	0	0	0	0	0	1	1	0	0	0	0	1
97203	0	0	58	2	25.8	125	1	1	2	1	0	0	0	0	0	0	1	1	0	1	1	0	1
97217	0	0	41	1	26.6	120	1	1	3	1	0	0	0	0	1	0	1	1	0	0	0	0	1
97233	1	0	55	2	21.5	235	1	1	2	1	0	0	0	0	0	0	1	1	0	1	1	0	1
97234	0	0	31	2	28.7	275	1	1	3	1	0	0	0	0	0	0	1	1	0	0	0	0	1
97240	0	0	45	2	26.9	155	1	1	3	1	0	0	0	0	0	0	1	1	0	0	0	0	1
97242	0	0	28	1	21.7	75	1	0	2	1	0	0	0	0	1	0	1	1	0	0	0	0	1
97250	0	0	47	1	25.4	145	1	1	2	1	0	0	0	0	1	0	0	1	0	1	1	0	1
97265	0	0	21	1	21.4	95	1	1	3	1	0	0	0	0	1	0	1	1	0	0	0	0	1
97266	1	0	29	2	30.7	130	1	1	3	1	0	0	0	0	0	0	1	1	0	0	0	0	1
97269	0	0	48	1	22.2	215	1	1	2	1	0	1	0	0	0	0	1	1	0	0	0	1	0
97273	0	0	51	2	24.6	210	1	1	2	1	0	0	0	0	0	0	0	1	0	0	1	0	1
97277	0	0	54	1	23.1	60	1	0	3	1	1	0	0	0	1	0	1	1	0	0	0	0	1
97283	1	0	62	2	22	150	1	1	5	1	0	0	0	0	0	0	1	1	0	1	0	0	1
97286	0	0	68	1	27.8	85	1	1	3	1	0	1	0	0	0	0	1	1	0	0	0	0	1
97306	0	0	45	2	17.6	70	1	1	2	1	0	0	0	0	0	0	0	1	0	0	0	0	1
97312	0	0	23	1	26.1	125	1	1	3	1	0	0	0	0	1	0	1	1	0	0	0	0	1
97313	0	0	19	1	22.9	195	1	1	3	1	0	0	0	0	0	0	1	1	0	0	0	0	1
97325	0	0	60	1	21.3	125	1	1	3	1	1	0	0	0	1	0	1	1	0	0	0	0	1
97337	0	0	37	1	21.1	80	1	1	3	1	0	0	0	0	0	0	1	1	0	0	0	0	1
97350	0	0	56	2	22.8	110	1	1	3	1	0	0	0	0	0	0	1	1	0	0	0	0	0
97360	1	0	46	2	26.7	110	1	1	2	1	0	0	0	0	0	0	0	1	0	0	1	0	1
97374	0	0	63	1	24	255	1	1	2	1	0	0	0	0	0	0	1	1	0	1	0	0	1
97401	0	0	46	2	26.4	180	1	1	2	1	0	0	0	0	0	0	1	1	0	0	1	0	1
97402	0	0	39	1	30.1	205	1	1	2	1	0	0	0	0	0	0	0	1	0	0	0	0	1
97421	0	0	54	2	28.5	90	1	1	2	1	0	0	0	0	0	0	1	1	0	0	0	0	1
97424	0	0	50	1	21.5	40	1	1	3	1	0	0	0	0	1	1	1	1	0	0	0	0	1
97427	1	0	22	2	26.4	175	1	1	2	1	0	0	0	0	0	0	1	1	0	0	1	0	1
97450	0	0	55	2	20.6	90	1	1	2	1	0	0	0	0	0	0	0	1	0	0	1	0	1
97464	1	0	36	2	20.2	60	1	1	2	1	0	0	0	0	0	0	0	1	0	0	0	0	1
97470	0	0	39	2	25	115	1	1	2	1	0	0	0	0	0	0	0	1	0	0	0	0	1
97489	0	0	52	1	27.5	160	1	1	2	1	0	0	0	0	0	0	0	1	0	0	0	0	1
97497	0	0	30	1	20.2	75	1	0	3	1	0	0	0	0	0	0	1	1	0	0	0	0	1
97507	0	0	52	1	24.6	45	1	1	2	1	0	0	0	0	1	0	1	1	0	0	0	0	1
97509	0	0	21	1	23.6	245	1	1	2	1	0	0	0	0	0	0	0	1	0	0	0	0	1
97520	0	2	63	1	25.7	205	1	1	2	1	1	0	0	0	0	0	1	1	0	0	0	0	1
97534	0	0	34	1	29.4	80	1	1	3	1	0	0	0	0	0	1	1	1	0	0	0	0	1
97547	0	0	42	2	20.4	150	1	1	2	1	0	0	0	0	0	0	0	1	0	0	0	0	1
97554	1	0	35	2	24.1	145	1	1	2	1	0	0	0	0	0	1	1	1	0	0	0	0	1
97556	0	0	54	1	24.6	85	1	1	3	1	0	0	0	0	1	0	1	1	0	0	0	0	1
97563	0	0	41	2	19.5	80	1	1	2	1	0	0	0	0	0	1	0	1	0	0	1	0	0
97565	0	0	20	1	21.6	140	1	1	3	1	0	0	0	0	1	0	1	1	0	0	0	0	1
97567	0	0	47	2	19.3	55	1	1	2	1	0	0	0	0	0	0	1	1	0	1	1	1	1
97612	0	0	51	1	23.9	195	1	1	3	1	0	0	0	0	0	0	0	1	0	0	0	0	0
97619	0	0	60	2	27.8	250	1	1	2	1	0	1	1	0	0	0	1	1	0	0	0	1	1
97628	0	0	20	1	20.9	100	1	1	3	1	0	0	0	0	0	0	1	1	0	0	0	0	1
97642	1	0	44	2	19.2	140	1	1	2	1	0	0	0	0	0	0	0	1	0	0	0	0	0
97650	0	0	50	1	27.1	105	1	1	3	1	0	0	0	0	0	1	1	1	0	0	0	0	1
97653	0	0	20	1	21.1	50	1	1	3	1	0	0	0	0	1	0	0	1	0	0	0	0	1
97655	0	0	64	2	19.5	215	1	1	2	1	0	0	0	0	0	0	1	1	0	0	0	0	1
97657	0	0	43	2	28.7	170	1	1	5	1	0	0	0	0	0	0	1	1	0	0	0	0	1
97665	1	0	42	2	33.9	60	1	0	2	1	0	0	0	0	0	0	0	1	0	0	0	0	1
97666	0	0	51	1	21	115	1	1	3	1	0	0	0	0	1	0	1	1	0	0	0	0	1
97683	0	1	23	2	23.9	124	1	1	2	1	0	0	0	0	0	0	0	1	0	0	1	0	1
97699	0	0	43	2	22.5	240	1	1	2	1	0	0	0	0	0	0	1	1	0	0	1	0	0
97717	0	0	22	2	22.8	100	1	1	2	1	0	0	0	0	0	0	0	1	0	0	1	0	1
97719	0	0	56	2	25.2	180	1	1	3	1	0	0	0	0	1	0	1	1	0	0	0	0	0
97740	0	0	54	2	28.5	165	1	1	3	1	0	0	0	0	0	0	1	1	0	0	1	0	1
97746	0	0	60	1	21.3	120	1	1	2	1	0	0	0	0	1	0	1	1	0	0	0	0	1
97771	0	0	18	1	23.4	385	1	1	2	1	0	0	0	0	0	0	1	1	0	0	0	0	1
97776	0	0	44	2	30.8	100	1	1	3	1	0	0	0	0	0	0	1	1	0	0	0	0	1
97782	0	0	43	2	26.8	165	1	1	2	1	0	0	0	0	0	0	0	1	0	0	1	0	1
97783	0	0	50	1	41.4	225	1	0	2	1	1	0	0	0	0	0	0	1	0	0	0	1	1
97786	0	0	39	1	26.6	85	1	1	3	1	0	0	0	0	0	0	1	1	0	0	0	0	1
97790	0	0	29	2	22	60	1	1	2	1	0	0	0	0	0	0	0	1	0	0	1	0	1
97804	1	0	26	2	27.1	275	1	1	2	1	0	0	0	0	0	0	1	1	0	0	0	0	1
97806	0	0	52	2	21.7	145	1	1	2	1	0	0	0	0	0	0	0	1	0	0	1	0	1
97825	0	0	26	2	20.6	115	1	1	2	1	0	0	0	0	0	0	0	1	0	0	0	0	1
97830	0	0	52	2	21.5	200	1	1	2	1	0	0	0	0	0	0	1	1	0	0	1	0	0
97831	0	0	23	1	23.1	230	1	1	3	1	0	0	0	0	1	0	1	1	0	0	0	0	1
97839	0	0	33	2	18.5	115	1	1	2	1	0	0	0	0	1	1	0	1	0	0	1	0	1
97842	0	0	39	2	21.4	180	1	0	2	1	0	0	0	0	0	0	1	1	0	0	1	0	0
97845	0	2	42	1	27.2	150	1	1	2	1	0	0	0	0	1	0	1	1	0	0	0	0	1
97848	0	0	49	2	32.1	160	1	1	2	1	0	0	0	0	0	0	0	1	0	0	0	0	1
97849	0	0	69	1	24.8	330	1	1	2	1	0	0	0	0	0	1	0	1	0	0	0	0	1
97850	0	0	30	2	20.2	110	1	1	2	1	0	0	0	0	0	1	0	1	0	0	0	0	1
97870	0	0	43	2	24.2	50	1	1	3	1	0	0	0	0	0	1	1	1	0	0	0	0	1
97887	0	0	53	2	24.2	130	1	1	2	1	0	0	0	0	0	0	1	1	0	0	1	0	1
97889	0	0	33	1	24.9	130	1	1	3	1	0	0	0	0	0	0	1	1	0	0	0	0	1
97897	0	0	27	1	22.2	120	1	1	3	1	0	0	0	0	0	0	1	1	0	0	0	0	1
97898	0	0	31	1	24.1	155	1	1	2	1	0	0	0	0	1	0	1	1	0	0	0	0	1
97917	0	0	42	2	24.4	275	1	1	3	1	0	0	0	0	0	0	1	1	0	0	0	0	1
97926	0	0	46	1	22.9	195	1	1	3	1	0	0	0	0	0	0	1	1	0	0	0	0	1
97946	0	0	40	2	18.9	95	1	1	2	1	0	0	0	0	0	0	0	1	0	0	1	0	1
97953	0	0	61	2	28.1	120	1	1	2	1	1	0	0	0	0	0	0	1	0	0	0	0	1
97956	0	0	45	2	25.9	150	1	1	3	1	0	0	0	0	0	0	0	1	0	0	0	0	1
97966	0	0	51	2	21.1	75	1	1	5	1	0	0	0	0	0	0	0	1	0	0	0	0	1
97977	0	0	43	2	22.5	110	1	1	3	1	0	0	0	0	0	0	1	1	0	0	0	0	1
97985	0	0	25	2	19.9	65	1	1	2	1	0	0	0	0	0	1	0	1	0	0	0	0	1
97988	0	0	41	2	25.6	100	1	1	2	1	0	0	0	0	0	0	1	1	0	0	0	0	1
98012	0	0	46	2	26.1	70	1	0	3	1	0	0	0	0	0	0	1	1	0	0	1	0	0
98024	0	0	44	2	21.4	260	1	1	3	1	0	0	0	0	0	0	1	1	0	0	1	0	0
98051	1	0	27	2	28.9	165	1	1	3	1	0	0	0	0	1	0	1	1	0	0	1	0	1
98056	0	0	46	2	27.4	120	1	1	2	1	1	0	0	0	0	0	1	1	0	0	1	0	1
98059	0	0	52	1	21.5	235	1	1	2	1	0	0	0	0	1	0	1	1	0	0	0	0	1
98065	0	0	59	2	26.7	75	1	1	3	1	0	0	0	0	0	1	1	1	0	0	0	0	1
98066	0	0	52	2	30	120	1	1	2	1	0	0	0	0	0	0	1	1	0	0	0	0	1
98073	0	0	46	2	19.7	115	1	1	3	1	0	0	0	0	0	0	0	1	0	0	0	0	1
98075	0	0	43	2	21.9	135	1	1	2	1	0	0	0	0	0	0	1	1	0	0	1	0	1
98084	0	0	52	1	20.2	190	1	1	2	1	0	0	0	0	1	0	0	1	0	0	0	0	1
98093	0	0	58	1	24.4	290	1	1	3	1	0	0	0	0	0	0	1	1	0	0	0	0	0
98099	0	0	19	1	24.1	65	1	1	3	1	0	0	0	0	0	0	1	1	0	0	0	0	1
98104	0	0	20	2	17.4	125	1	1	2	1	0	0	0	0	0	0	1	1	0	0	1	0	1
98106	0	0	40	2	22.2	160	1	1	2	1	0	0	0	0	0	0	1	1	0	0	1	0	1
98108	0	0	40	2	24.8	115	1	1	2	1	0	0	0	0	0	0	0	1	0	0	0	0	1
98110	0	0	40	2	31.6	105	1	1	2	1	0	0	0	0	0	0	0	1	0	0	1	0	0
98115	0	0	43	2	20.4	185	1	1	2	1	0	0	0	0	0	0	0	1	0	0	0	0	1
98134	0	0	44	2	27	305	1	1	2	1	1	0	0	0	0	0	1	1	0	0	0	0	1
98149	0	0	59	2	27.5	55	1	1	2	1	0	0	0	0	0	0	0	1	0	0	0	0	1
98160	0	0	20	1	21.8	150	1	1	3	1	0	0	0	0	1	0	1	1	0	0	0	0	1
98168	0	2	56	1	25.3	80	1	1	3	1	0	0	0	0	0	0	1	1	0	0	0	0	0
98171	0	0	45	2	26.7	285	1	1	3	1	0	0	0	0	0	0	1	1	0	0	1	0	0
98183	0	0	24	1	27.7	65	1	1	3	1	0	0	0	0	1	1	1	1	0	0	0	0	1
98186	0	2	57	1	23.3	245	1	1	2	1	0	0	0	0	1	0	1	1	0	1	0	0	1
98188	0	0	21	1	21.4	255	1	1	3	1	0	0	0	0	0	1	0	1	0	0	0	0	1
98227	0	0	29	2	23	80	1	1	3	1	0	0	0	0	0	0	1	1	0	0	0	0	1
98229	0	0	55	2	25.3	75	1	1	3	1	0	0	0	0	0	0	0	1	0	0	0	0	0
98234	0	0	27	1	20.3	50	1	1	3	1	0	0	0	0	0	0	0	1	0	0	0	0	1
98240	0	0	42	2	22.5	90	1	1	3	1	0	0	0	0	0	0	0	1	0	0	1	0	1
98243	0	0	30	2	23.5	75	1	1	3	1	0	0	0	0	0	0	0	1	0	0	1	0	1
98251	0	0	52	1	27.7	160	1	1	2	1	1	0	0	0	0	0	1	1	0	0	0	0	1
98254	0	2	71	2	28.5	575	1	1	2	1	1	0	0	0	0	1	1	1	0	1	0	0	1
98256	0	0	57	1	22.2	130	1	1	3	1	1	0	0	0	1	0	0	1	0	0	0	0	1
98273	0	0	27	2	27.1	240	1	1	2	1	0	0	0	0	0	0	1	1	0	0	0	1	1
98278	0	0	18	1	23.1	60	1	1	3	1	0	0	0	0	0	0	0	1	0	0	0	0	1
98285	0	0	32	2	28.6	205	1	1	2	1	0	0	0	0	0	0	0	1	0	0	0	0	1
98293	0	0	19	1	20.8	45	1	1	3	1	0	0	0	0	0	0	0	1	0	0	0	0	1
98302	0	0	32	2	19.1	70	1	1	2	1	0	0	0	0	0	0	0	1	0	0	0	0	1
98305	0	0	42	2	21.2	205	1	0	2	1	0	0	0	0	0	0	1	1	0	0	1	0	1
98306	0	0	54	2	21.4	95	1	1	3	1	0	0	0	0	0	0	1	1	0	0	0	0	1
98311	0	0	52	1	20.8	215	1	1	3	1	0	0	0	0	0	0	0	1	0	0	0	0	1
98314	0	0	47	1	24.8	215	1	1	3	1	0	0	0	0	1	0	1	1	0	0	0	0	1
98315	0	0	47	2	28.6	220	1	1	3	1	0	0	0	0	0	0	1	1	0	0	1	0	1
98326	0	0	39	1	31.8	145	1	0	3	1	0	0	0	0	0	0	1	1	0	0	0	0	1
98332	0	0	74	2	22.4	290	1	1	2	1	0	0	0	0	0	0	0	1	0	0	0	0	1
98335	0	0	20	1	22.8	160	1	1	3	1	0	0	0	0	1	0	0	1	0	0	0	0	1
98339	0	0	52	2	26.7	180	1	1	3	1	0	0	0	0	0	0	1	1	0	0	0	0	1
98340	1	0	43	2	20.3	155	1	1	2	1	0	0	0	0	0	1	1	1	0	0	0	0	1
98350	0	0	42	1	25.6	80	1	1	2	1	0	0	0	0	0	0	1	1	0	0	0	0	1
98354	0	0	57	1	25.8	120	1	0	5	1	0	0	0	0	0	0	1	1	0	0	0	0	1
98363	0	0	25	1	22.6	85	1	1	3	1	0	0	0	0	1	0	1	1	0	0	0	0	1
98366	1	0	39	2	18	115	1	0	2	1	0	0	0	0	0	0	1	1	0	0	0	0	1
98369	0	0	35	2	18.9	60	1	0	2	1	0	0	0	0	0	0	0	1	0	0	0	0	1
98377	0	0	50	2	19.7	180	1	1	2	1	0	0	0	0	0	0	1	1	0	0	0	0	1
98389	0	0	27	2	21.2	145	1	0	2	1	0	0	0	0	0	1	0	1	0	0	1	1	1
98396	0	0	46	1	25.8	115	1	1	3	1	1	0	0	0	0	0	1	1	0	0	0	0	1
98401	0	0	26	2	18.8	95	1	1	2	1	0	0	0	0	0	0	1	1	0	0	1	0	1
98404	1	0	58	2	26.1	100	1	1	2	1	0	0	0	0	0	1	1	1	0	0	0	0	1
98413	0	0	21	1	34	280	1	1	2	1	0	0	0	0	1	1	1	1	0	0	0	0	1
98418	0	0	53	2	24.3	100	1	0	2	1	0	0	0	0	0	0	0	1	0	0	0	0	0
98431	0	0	58	1	25.3	190	1	1	3	1	0	0	0	0	0	0	1	1	0	0	0	0	0
98437	0	0	62	2	26.9	115	1	0	2	1	0	0	0	0	0	0	0	1	0	0	0	0	1
98451	0	0	53	1	23.8	135	1	1	2	1	0	0	0	0	1	0	0	1	0	0	0	0	1
98463	0	0	25	2	19.6	155	1	1	2	1	0	0	0	0	0	1	1	1	0	0	1	0	1
98469	0	0	50	1	23.4	70	1	1	3	1	0	0	0	0	1	0	1	1	0	0	0	0	1
98471	0	0	55	1	25.2	125	1	1	3	1	0	0	0	0	0	0	0	1	0	0	0	0	1
98483	0	0	44	2	22.1	120	1	1	2	1	0	0	0	0	0	0	1	1	0	0	0	0	0
98489	0	0	71	1	20.5	165	1	1	3	1	0	0	0	0	0	0	0	1	0	0	0	0	1
98494	0	0	32	1	38.9	165	1	1	2	1	0	0	1	0	0	0	1	1	0	0	0	0	1
98502	0	0	25	1	22.6	135	1	1	3	1	0	0	0	0	1	0	1	1	0	0	0	0	1
98535	1	2	42	2	26.5	150	1	1	2	1	0	0	0	0	0	0	0	1	0	0	1	0	1
98537	0	0	52	1	25.8	385	1	1	3	1	0	0	0	0	0	0	1	1	0	0	0	0	1
98541	0	0	18	1	20	55	1	1	2	1	0	0	0	0	0	0	1	1	0	0	0	0	1
98543	0	2	26	1	24.6	100	1	1	3	1	0	0	0	0	0	0	0	1	0	0	0	0	1
98544	0	0	46	1	23.3	120	1	1	3	1	0	0	0	0	0	0	0	1	0	0	0	0	1
98559	0	0	46	1	25.5	190	1	0	2	1	0	0	0	0	1	0	1	1	0	1	0	0	1
98561	0	0	43	1	22.9	110	1	1	3	1	1	0	0	0	1	0	1	1	0	0	0	0	1
98567	0	0	47	2	20.4	55	1	1	3	1	0	0	0	0	0	0	0	1	0	0	0	0	1
98570	0	0	35	2	21	215	1	1	3	1	0	0	0	0	0	0	1	1	0	0	0	1	1
98571	0	0	61	2	21.5	100	1	1	2	1	0	0	0	0	0	0	1	1	0	0	0	0	1
98576	0	0	19	1	20.7	105	1	1	2	1	0	0	0	0	0	1	1	1	0	0	0	0	1
98582	0	0	71	1	22.4	65	1	0	3	1	1	1	0	0	0	0	0	1	0	0	0	1	1
98585	0	0	41	1	20.1	295	1	1	2	1	0	0	0	0	1	0	1	1	0	0	0	1	1
98587	0	0	56	1	24.8	60	1	1	2	1	0	0	0	0	0	0	1	1	0	0	0	0	1
98589	0	0	66	2	20.6	25	1	1	2	1	0	0	0	0	0	0	0	1	0	0	1	0	1
98596	0	0	36	1	25.4	95	1	1	2	1	0	0	0	0	0	0	0	1	0	0	0	0	1
98603	0	0	31	2	21.3	115	1	1	2	1	0	0	0	0	0	0	0	1	0	0	1	0	1
98609	0	0	74	1	21.5	90	1	1	2	1	0	0	0	0	0	0	0	1	0	0	0	0	1
98616	0	0	47	2	24.7	175	1	1	2	1	0	0	0	0	0	0	1	1	0	0	1	0	1
98637	0	0	46	2	28.6	265	1	1	3	1	0	0	0	0	0	0	0	1	0	0	1	0	1
98638	0	0	52	1	20.8	705	1	1	3	1	0	0	0	0	0	0	1	1	0	0	0	1	1
98639	0	0	49	2	23.9	270	1	1	3	1	0	0	0	0	0	0	1	1	0	0	0	0	1
98640	0	0	18	1	22.6	130	1	1	2	1	0	0	0	0	0	0	1	1	0	0	0	0	1
98658	0	0	27	1	28.7	220	1	1	2	1	0	0	0	0	0	0	0	1	0	0	0	0	1
98667	1	0	51	2	22.2	145	1	1	3	1	0	0	0	0	0	0	1	1	0	0	1	0	1
98669	0	0	42	2	24.9	110	1	1	3	1	0	0	0	0	0	0	0	1	0	0	0	0	1
98679	0	0	25	2	26.6	85	1	1	3	1	0	0	0	0	0	0	0	1	0	0	0	0	1
98680	0	0	80	2	19.2	95	1	1	2	1	0	0	0	0	0	0	0	1	0	0	0	0	1
98685	0	0	29	1	26.6	80	1	0	2	1	0	0	0	0	0	0	1	1	0	0	0	0	0
98691	0	0	48	1	23.5	140	1	1	3	1	0	0	0	0	1	0	0	1	0	0	0	0	1
98693	0	0	18	1	21	125	1	1	2	1	0	0	0	0	0	0	1	1	0	0	0	0	1
98695	0	0	70	1	23.6	175	1	1	2	1	0	0	0	0	0	0	0	1	0	0	0	0	1
98701	0	0	47	2	24.2	130	1	1	3	1	0	0	0	0	0	0	1	1	0	0	0	0	1
98702	0	2	52	1	20.8	275	1	1	2	1	0	0	0	0	0	0	0	1	0	0	0	0	1
98705	0	0	48	1	20.4	330	1	1	2	1	0	0	0	0	1	0	1	1	0	0	0	0	1
98708	0	0	24	1	17.9	250	1	1	2	1	0	0	0	0	0	0	0	1	0	0	0	0	1
98710	0	0	37	2	19.2	70	1	1	2	1	0	0	0	0	0	0	1	1	0	0	1	0	0
98712	0	0	47	1	22.2	195	1	1	2	1	0	0	0	0	0	0	1	1	0	0	0	0	1
98726	0	0	66	1	23.4	110	1	1	2	1	0	0	0	0	0	0	0	1	0	1	0	0	1
98737	0	0	42	2	21.8	155	1	1	3	1	0	0	0	0	0	0	1	1	0	0	0	0	1
98738	0	0	18	2	21.6	140	1	0	2	1	0	0	0	0	0	0	1	1	0	0	1	0	1
98743	0	0	44	2	24.1	350	1	1	2	1	0	0	0	0	0	0	1	1	0	0	1	0	1
98757	0	0	39	2	32	175	1	1	3	1	0	0	0	0	0	0	1	1	0	0	0	0	1
98759	0	0	35	1	25.8	100	1	1	3	1	0	0	0	0	1	0	1	1	0	0	0	0	1
98760	0	0	30	2	22.7	135	1	1	3	1	0	0	0	0	0	0	1	1	0	0	0	0	1
98762	0	0	60	2	24.7	90	1	1	2	1	0	0	0	0	0	0	1	1	0	0	0	0	1
98764	0	0	18	2	20.8	100	1	1	2	1	0	0	0	0	0	1	0	1	0	0	1	0	1
98788	0	0	53	1	21.6	55	1	1	3	1	0	0	0	0	1	0	0	1	0	0	0	0	1
98812	0	0	49	2	21.3	150	1	1	2	1	0	0	0	0	0	0	0	1	0	0	0	0	1
98813	0	0	31	1	20.2	115	1	0	2	1	0	0	0	0	0	0	1	1	0	1	0	0	1
98821	1	0	71	2	20.7	120	1	1	2	1	0	0	0	0	0	0	0	1	0	0	0	0	1
98828	0	0	24	1	23	65	1	1	3	1	0	0	0	0	0	0	1	1	0	0	0	0	1
98832	0	0	54	2	24	110	1	1	3	1	0	0	0	0	0	0	0	1	0	0	0	0	1
98838	0	0	55	2	22.5	100	1	0	3	1	0	0	0	0	0	0	0	1	0	0	0	0	1
98846	0	0	36	2	28.3	125	1	1	3	1	0	0	0	0	0	1	1	1	0	0	0	0	0
98848	0	0	27	2	20.3	95	1	1	2	1	0	0	0	0	0	0	0	1	0	0	0	0	1
98854	0	0	56	2	29.9	100	1	1	3	1	1	0	0	0	0	0	0	1	0	0	0	0	1
98858	0	0	45	2	25	75	1	1	2	1	0	0	0	0	0	0	0	1	0	0	0	0	1
98866	1	0	46	2	25.5	85	1	1	2	1	0	0	0	0	0	0	1	1	0	0	1	0	1
98867	0	0	49	2	32.6	105	1	1	2	1	0	0	0	0	0	0	1	1	0	0	0	0	1
98870	0	0	19	1	26.1	55	1	1	2	1	0	0	0	0	0	0	0	1	0	0	0	0	1
98872	0	0	23	1	20.7	70	1	1	3	1	0	0	0	0	0	0	1	1	0	0	0	0	1
98873	0	0	47	1	26.4	75	1	1	2	1	0	0	0	0	0	0	0	1	0	0	0	0	0
98879	0	0	19	1	17.7	175	1	1	3	1	0	0	0	0	0	0	1	1	0	0	0	0	1
98883	0	0	61	2	26.7	125	1	0	5	1	1	0	0	0	0	0	1	1	0	0	0	0	1
98892	0	0	47	2	25.3	135	1	1	2	1	0	0	0	0	0	0	1	1	0	0	0	0	0
98909	0	0	46	2	22.6	220	1	1	2	1	0	0	0	0	0	0	0	1	0	0	1	0	1
98915	0	0	40	2	25.7	120	1	1	3	1	0	0	0	0	0	0	0	1	0	0	1	0	1
98929	0	0	38	2	23.1	195	1	1	3	1	0	0	0	0	0	0	1	1	0	0	1	0	0
98937	0	0	52	2	25.9	50	1	1	2	1	0	0	0	0	0	0	0	1	0	0	0	0	1
98939	0	0	46	2	22.5	180	1	1	2	1	0	0	0	0	0	0	0	1	0	0	1	0	1
98943	0	0	31	1	27	95	1	1	2	1	0	0	0	0	0	0	1	1	0	0	0	0	1
98951	0	0	40	2	29	90	1	1	2	1	0	0	0	0	0	0	0	1	0	0	1	0	1
98960	0	0	36	2	19.6	140	1	1	2	1	0	0	0	0	0	0	0	1	0	0	0	1	1
98965	0	0	20	1	21.5	115	1	1	5	1	0	0	0	0	0	1	1	1	0	0	0	0	1
98978	0	0	42	2	23.7	155	1	1	3	1	0	0	0	0	0	0	1	1	0	0	1	0	1
98979	0	0	46	1	22.6	145	1	1	2	1	0	0	0	0	0	0	1	1	0	0	0	0	1
98985	0	0	71	2	19.4	175	1	1	3	1	0	0	0	0	0	0	1	1	0	0	0	0	1
98986	0	0	33	2	25.1	45	1	1	2	1	0	0	0	0	0	1	0	1	0	0	0	0	1
98996	0	2	64	1	20	160	1	1	3	1	0	0	0	0	0	0	1	1	0	0	0	0	1
99004	0	0	50	2	26.9	125	1	1	3	1	0	0	0	0	0	0	0	1	0	0	0	0	0
99057	0	0	44	1	24.6	115	1	1	2	1	0	0	0	0	1	0	1	1	0	0	0	0	1
99068	1	0	29	2	20	125	1	1	3	1	0	0	0	0	0	0	1	1	0	0	0	0	1
99081	0	0	43	1	28	155	1	1	3	1	0	1	0	0	0	0	1	1	0	0	0	0	1
99085	1	0	44	2	19.7	115	1	0	2	1	0	0	0	0	0	0	1	1	0	0	0	0	1
99094	0	0	20	2	19.2	280	1	1	2	1	0	0	0	0	0	0	1	1	0	0	0	0	1
99103	0	0	49	2	27.9	205	1	1	2	1	0	0	0	0	0	0	1	1	0	0	1	0	1
99109	1	0	42	2	26.6	115	1	1	3	1	0	0	0	0	0	0	1	1	0	0	1	0	1
99114	0	0	18	2	22.4	135	1	1	2	1	0	0	0	0	0	0	1	1	0	0	0	0	1
99124	0	0	52	2	27.9	185	1	1	3	1	0	0	0	0	0	0	1	1	0	0	0	0	1
99132	0	0	30	1	26.1	70	1	1	2	1	0	0	0	0	0	0	1	1	0	0	0	0	1
99136	0	0	59	1	26.4	265	1	1	2	1	0	0	0	0	0	0	0	1	0	0	0	0	1
99152	0	2	37	1	30	90	1	1	2	1	0	0	0	0	1	0	1	1	0	0	0	0	1
99172	0	0	66	2	20	135	1	1	2	1	0	0	0	0	0	0	1	1	0	0	0	0	1
99175	0	0	22	1	30	50	1	1	3	1	0	0	0	0	0	0	1	1	0	0	0	0	1
99177	0	0	40	1	22.8	85	1	1	2	1	0	0	0	0	1	0	1	1	0	0	0	0	0
99183	0	0	28	1	28.4	105	1	1	2	1	0	0	0	0	0	0	1	1	0	0	0	0	1
99186	0	0	36	1	27.8	80	1	1	2	1	0	0	0	0	1	0	1	1	0	0	0	0	1
99193	1	0	20	1	23	105	1	1	3	1	0	0	0	0	1	0	1	1	0	0	0	0	1
99195	0	0	49	2	20.4	125	1	1	2	1	0	0	0	0	0	0	0	1	0	0	0	0	1
99197	0	0	73	1	21.4	125	1	1	2	1	0	0	0	0	0	0	0	1	0	0	0	0	1
99199	0	0	40	1	19.7	215	1	1	2	1	0	0	0	0	1	0	0	1	0	0	0	0	0
99202	0	0	27	2	18.9	110	1	0	2	1	0	0	0	0	0	0	1	1	0	0	0	0	1
99203	0	0	22	1	23.5	125	1	1	2	1	0	0	0	0	1	0	1	1	0	0	0	0	1
99217	0	0	29	1	20.1	96	1	0	3	1	0	0	0	0	0	0	1	1	0	1	0	0	1
99218	0	0	73	1	26.1	136	1	1	2	1	0	0	0	0	0	0	1	1	0	0	0	1	1
99235	0	0	54	2	25.7	125	1	1	3	1	0	0	0	0	0	0	0	1	0	0	0	0	1
99238	0	0	59	2	21.3	60	1	1	3	1	0	0	0	0	0	0	1	1	0	0	0	0	1
99240	0	0	46	2	24.2	75	1	1	3	1	0	0	0	0	0	0	1	1	0	0	0	0	1
99241	0	0	38	2	19.4	80	1	1	3	1	0	0	0	0	0	0	1	1	0	0	0	0	0
99273	0	0	44	1	21.5	50	1	0	3	1	0	0	0	0	0	0	0	1	0	0	0	0	1
99275	0	0	23	2	24.4	160	1	1	3	1	0	0	0	0	0	0	1	1	0	0	0	0	1
99276	1	0	49	2	22.1	280	1	1	2	1	0	0	0	0	0	0	1	1	0	0	1	0	1
99277	1	0	49	2	22.1	280	1	1	2	1	0	0	0	0	0	0	1	1	0	0	1	0	1
99283	0	0	30	1	27.5	100	1	1	3	1	0	0	0	0	0	0	1	1	0	0	0	0	1
99287	0	0	23	1	24.4	50	1	1	3	1	0	0	0	0	0	0	1	1	0	0	0	0	1
99290	0	0	29	1	20.3	145	1	1	3	1	0	0	0	0	0	0	1	1	0	0	0	0	0
99311	0	0	41	2	26.6	95	1	1	3	1	0	0	0	0	0	0	1	1	0	0	0	0	1
99325	0	0	45	1	19.2	115	1	0	3	1	0	0	0	0	0	0	1	1	0	0	0	0	1
99328	0	0	45	2	22.9	100	1	1	3	1	0	0	0	0	0	0	0	1	0	0	1	0	0
99329	1	0	39	1	27.7	90	1	1	2	1	0	0	0	0	1	0	1	1	0	0	0	0	1
99330	0	0	39	2	24.8	65	1	0	2	1	0	0	0	0	0	0	1	1	0	0	0	0	1
99332	0	0	22	1	20	55	1	1	3	1	0	0	0	0	1	0	1	1	0	0	0	0	1
99356	0	0	40	2	25.6	190	1	1	3	1	0	0	0	0	0	0	1	1	0	0	0	0	0
99359	0	0	52	2	26.2	165	1	1	3	1	0	1	0	0	0	0	0	1	0	0	0	0	1
99361	0	0	19	2	20.8	100	1	1	3	1	0	0	0	0	0	0	1	1	0	0	1	0	1
99366	0	0	39	1	26.3	90	1	1	2	1	0	0	0	0	1	0	1	1	0	0	0	0	1
99368	0	0	55	2	21.1	195	1	0	2	1	0	0	0	0	0	1	0	1	0	0	0	0	1
99372	0	0	49	2	22.6	225	1	1	3	1	0	0	0	0	0	0	1	1	0	0	1	0	1
99377	0	0	40	2	22.5	110	1	1	3	1	0	0	0	0	0	0	1	1	0	0	0	0	1
99387	0	0	36	1	22	70	1	1	3	1	0	0	0	0	0	0	1	1	0	0	0	0	1
99392	0	2	46	2	17.4	155	1	1	2	1	0	0	0	0	0	1	1	1	0	0	0	0	0
99396	0	0	48	1	30.4	95	1	1	3	1	0	0	0	0	1	1	1	1	0	0	0	0	1
99399	0	0	23	1	23.9	70	1	1	3	1	0	0	0	0	1	0	1	1	0	0	0	0	1
99404	0	0	43	2	29.7	250	1	1	2	1	0	0	0	0	0	0	1	1	0	0	1	0	0
99406	0	0	43	2	20.1	55	1	1	2	1	0	0	0	0	0	0	0	1	0	0	0	0	1
99410	0	0	51	1	23.1	195	1	1	3	1	0	0	0	0	1	0	1	1	0	0	0	0	1
99422	0	0	58	1	27.6	200	1	1	3	1	0	0	0	0	0	0	0	1	0	0	0	0	0
99423	0	0	60	1	21.5	255	1	1	2	1	0	0	0	0	1	0	0	1	0	1	0	0	1
99434	0	0	30	1	27.1	215	1	1	3	1	0	0	0	0	1	0	1	1	0	0	0	0	0
99464	0	0	55	1	24.9	145	1	1	2	1	0	0	0	0	0	0	1	1	0	0	0	0	1
99465	0	0	49	2	23.2	140	1	1	3	1	0	0	0	0	0	1	1	1	0	0	0	0	1
99469	0	0	43	2	29.3	210	1	1	3	1	0	0	0	0	0	0	1	1	0	0	1	0	1
99470	0	0	30	2	25	150	1	1	3	1	0	0	0	0	0	1	1	1	0	0	0	0	1
99482	0	0	46	1	25.2	205	1	1	3	1	0	0	0	0	0	0	1	1	0	0	0	0	1
99488	0	0	52	2	22.4	265	1	1	2	1	0	0	0	0	0	0	1	1	0	0	0	0	1
99511	0	0	37	2	22.5	95	1	1	2	1	0	0	0	0	0	0	1	1	0	0	0	0	0
99533	0	0	39	1	19.4	75	1	1	3	1	0	0	0	0	1	0	1	1	0	0	0	0	1
99534	0	0	37	2	24.4	105	1	1	3	1	0	0	0	0	0	0	1	1	0	0	1	0	1
99536	0	0	40	1	30.4	130	1	1	3	1	0	0	0	0	1	0	1	1	0	0	0	0	1
99546	0	0	58	1	18.6	330	1	1	3	1	0	0	0	0	0	0	1	1	0	1	0	0	0
99549	0	0	61	1	26.6	165	1	1	2	1	0	0	0	0	0	0	0	1	0	0	0	0	1
99558	0	0	43	2	25.6	125	1	1	3	1	0	0	0	0	0	0	1	1	0	0	0	0	1
99560	0	0	25	1	22	115	1	1	2	1	0	0	0	0	1	0	1	1	0	0	0	0	1
99562	0	0	53	2	30.5	80	1	1	3	1	0	0	0	0	0	0	1	1	0	0	0	0	1
99568	0	0	20	1	26.9	85	1	1	3	1	0	0	0	0	0	0	1	1	0	0	0	0	1
99587	0	0	20	1	22	205	1	1	3	1	0	0	0	0	0	0	1	1	0	0	0	0	1
99588	0	0	50	2	25.8	50	1	1	3	1	0	0	0	0	0	0	0	1	0	0	0	0	0
99593	0	0	49	2	23.1	205	1	1	2	1	0	0	0	0	0	0	1	1	0	0	1	0	0
99596	0	0	52	2	28.1	60	1	1	2	1	1	0	0	0	0	0	1	1	0	0	0	0	1
99609	0	0	65	1	20.7	290	1	1	3	1	0	0	0	0	0	1	1	1	0	1	0	0	0
99612	0	0	51	1	23.8	50	1	1	3	1	0	0	0	0	0	0	1	1	0	0	0	0	1
99623	0	0	34	1	31.3	225	1	1	3	1	0	0	0	0	0	0	1	1	0	0	0	1	1
99630	0	0	56	1	26.5	115	1	1	2	1	0	0	0	0	0	0	1	1	0	0	0	0	1
99633	0	0	60	1	23.1	335	1	1	2	1	0	0	0	0	1	0	1	1	0	0	0	0	1
99643	0	0	34	1	31.3	160	1	1	2	1	0	0	0	0	0	0	1	1	0	0	0	0	1
99650	0	0	42	1	24.1	130	1	1	3	1	0	0	0	0	0	0	1	1	0	0	0	0	1
99657	0	0	31	1	26.2	100	1	1	5	1	0	0	0	0	0	0	1	1	0	0	0	0	1
99660	0	0	20	1	28	280	1	1	3	1	0	0	0	0	0	0	1	1	0	0	0	0	1
99699	1	0	29	2	18.5	110	1	1	3	1	0	0	0	0	0	0	1	1	0	0	1	0	1
99708	0	0	47	1	25.7	65	1	1	2	1	0	0	0	0	0	0	1	1	0	0	0	0	1
99719	0	0	41	2	25.1	100	1	1	3	1	0	0	0	0	0	0	1	1	0	0	0	0	1
99720	0	2	45	2	22.2	440	1	0	3	1	0	0	0	0	1	0	1	1	0	1	0	0	1
99721	0	2	45	2	22.2	440	1	0	3	1	0	0	0	0	1	0	1	1	0	1	0	0	1
99728	0	0	32	1	22.8	265	1	1	3	1	0	0	0	0	0	0	1	1	0	0	0	0	1
99736	0	0	39	2	19.5	225	1	1	3	1	0	0	0	0	0	0	1	1	0	0	0	0	1
99738	0	0	58	2	26	125	1	1	3	1	0	0	0	0	0	0	1	1	0	0	0	0	1
99742	0	0	22	1	24.8	145	1	1	3	1	0	0	0	0	1	0	1	1	0	0	0	0	1
99743	0	0	48	2	27.1	195	1	1	3	1	1	0	0	0	0	0	1	1	0	0	0	0	1
99772	0	0	55	2	23.1	95	1	1	5	1	0	0	0	0	0	0	1	1	0	0	0	0	1
99781	0	0	66	1	27.8	235	1	1	3	1	0	0	0	0	0	0	1	1	0	0	0	0	1
99796	0	2	73	1	23.7	120	1	1	3	1	0	0	0	0	1	0	1	1	0	0	0	0	1
99800	0	0	43	1	25	45	1	1	2	1	0	0	0	0	1	0	1	1	0	0	0	0	1
99806	0	0	54	2	24.5	75	1	1	3	1	0	0	0	0	0	0	1	1	0	0	0	0	1
99820	0	0	24	1	22.8	340	1	1	3	1	0	0	0	0	1	0	1	1	0	0	0	1	1
99823	0	0	48	1	26.5	120	1	1	2	1	0	0	0	0	1	0	1	1	0	0	0	0	1
99831	0	0	44	1	26.3	85	1	1	3	1	1	1	0	0	1	0	0	1	0	0	0	0	0
99847	0	0	53	1	22.5	50	1	1	2	1	0	0	0	0	0	0	1	1	0	0	0	0	1
99849	0	0	51	2	20.3	120	1	1	3	1	0	0	0	0	0	0	1	1	0	0	1	0	1
99874	0	0	27	1	24.9	75	1	1	2	1	0	0	0	0	1	0	0	1	0	0	0	0	1
99883	0	0	35	2	21.2	95	1	0	2	1	0	0	0	0	0	0	1	1	0	0	1	0	0
99884	0	0	55	2	21	115	1	1	3	1	0	0	0	0	0	0	1	1	0	0	0	0	1
99886	0	0	63	2	34.6	60	1	1	2	1	0	0	0	0	0	0	1	1	0	0	0	0	1
99901	0	0	38	2	32.4	150	1	1	3	1	0	0	0	0	1	0	1	1	0	0	1	0	1
99903	1	0	41	1	28.5	115	1	1	3	1	0	0	0	0	0	0	1	1	0	0	0	0	1
99904	0	0	33	1	29.1	110	1	1	2	1	0	0	0	0	1	0	1	1	0	0	0	0	1
99913	0	0	33	1	25.2	95	1	1	2	1	0	0	0	0	1	0	1	1	0	0	0	0	1
99945	0	0	48	2	23.6	175	1	1	2	1	0	0	0	0	0	1	1	1	0	0	0	0	1
99952	0	0	31	1	28.4	75	1	1	2	1	0	0	0	0	1	0	1	1	0	0	0	0	1
99955	0	0	80	2	24.7	40	1	1	2	1	1	0	0	0	0	0	1	1	0	0	0	0	0
99960	0	0	19	1	20.7	75	1	1	2	1	0	0	0	0	0	1	0	1	0	0	0	0	1
99969	0	0	22	1	20.3	115	1	1	3	1	0	0	0	0	0	0	0	1	0	0	0	0	1
99975	0	0	25	2	24.7	50	1	1	3	1	0	0	0	0	0	0	1	1	0	0	0	0	1
99976	0	0	65	1	16.5	355	1	1	3	1	1	0	0	0	0	0	1	1	0	1	0	0	1
99978	0	0	48	2	26.4	170	1	1	2	1	0	0	0	0	0	0	1	1	0	0	1	0	1
99985	0	0	22	1	27.7	70	1	1	2	1	0	0	0	0	0	0	0	1	0	0	0	0	1
100012	0	0	23	2	22.7	150	1	1	2	1	0	0	0	0	0	0	1	1	0	0	0	0	1
100022	0	0	44	1	27	95	1	1	2	1	0	0	0	0	1	0	1	1	0	0	0	0	1
100041	0	0	78	1	23.1	90	1	1	2	1	0	0	0	1	0	0	0	1	0	0	0	0	1
100045	0	0	19	2	20.2	145	1	1	2	1	0	0	0	0	0	0	0	1	0	0	1	0	1
100056	0	0	40	1	26.6	65	1	1	3	1	0	0	0	0	1	0	0	1	0	0	0	0	1
100063	1	0	47	2	29.6	115	1	1	2	1	0	0	0	0	0	0	1	1	0	0	0	0	1
100086	0	0	20	1	22.7	70	1	1	3	1	0	0	0	0	1	0	1	1	0	0	0	0	1
100104	0	0	50	2	23.1	125	1	1	3	1	0	0	0	0	0	0	1	1	0	0	1	0	1
100105	0	0	33	1	24.5	125	1	1	2	1	0	0	0	0	1	0	0	1	0	0	0	0	0
100109	0	0	39	2	27.8	80	1	1	2	1	0	0	0	0	0	0	0	1	0	0	1	0	0
100137	0	0	61	2	24.8	55	1	1	3	1	0	0	0	0	0	0	1	1	0	0	0	0	1
100157	0	0	21	1	22.5	200	1	1	2	1	0	0	0	0	1	0	1	1	0	0	0	0	1
100265	0	0	21	2	24	85	1	1	2	1	0	0	0	0	0	0	0	1	0	0	1	0	0
100267	1	0	55	2	26.8	250	1	1	2	1	0	0	0	0	0	0	1	1	0	0	1	0	1
100291	0	0	49	1	21.9	65	1	1	2	1	0	0	0	0	1	0	1	1	0	0	0	0	1
100294	0	0	22	1	32.8	85	1	1	3	1	0	0	0	0	1	0	1	1	0	0	0	0	1
100298	0	0	36	1	26.7	60	1	1	3	1	0	0	0	0	1	0	1	1	0	0	0	0	0
100301	0	0	62	2	22.8	140	1	1	2	1	0	0	0	0	0	0	0	1	0	0	0	0	1
100334	0	0	48	1	28.7	130	1	1	3	1	1	0	0	0	0	0	1	1	0	0	0	0	1
100336	0	0	28	1	25.1	125	1	1	2	1	0	0	0	0	0	0	1	1	0	0	0	0	1
100337	0	0	60	1	27.2	230	1	1	3	1	0	0	0	0	1	0	1	1	0	0	0	0	1
100339	0	0	30	1	30.5	70	1	1	2	1	0	0	0	0	1	0	0	1	0	0	0	0	0
100361	0	0	50	2	24.8	150	1	1	3	1	0	0	0	0	0	0	0	1	0	0	0	0	1
100381	0	0	73	1	21.3	530	1	1	3	1	1	0	0	0	0	1	1	1	0	1	0	0	1
100382	0	0	73	1	21.3	530	1	1	3	1	1	0	0	0	0	1	1	1	0	1	0	0	1
100384	0	0	25	2	18.5	45	1	1	3	1	0	0	0	0	0	0	0	1	0	0	0	0	1
100393	0	0	63	1	25.8	150	1	1	3	1	0	0	0	0	0	1	1	1	0	0	0	0	1
100399	0	0	47	1	24.5	100	1	1	3	1	0	0	0	0	0	0	0	1	0	0	0	0	1
100400	0	0	54	1	23.6	320	1	1	3	1	0	0	0	0	1	0	1	1	0	0	0	1	1
100401	0	0	19	1	21.4	130	1	1	2	1	0	0	0	0	0	0	0	1	0	0	0	0	1
100412	0	0	78	2	32.8	200	1	1	2	1	0	0	0	0	0	0	1	1	0	0	0	0	1
100429	0	0	53	2	18.3	95	1	1	3	1	0	0	0	0	0	0	0	1	0	0	0	0	1
100433	1	0	45	2	21.9	130	1	1	3	1	0	0	0	0	0	0	1	1	0	0	0	0	1
100444	0	0	20	1	17.8	50	1	1	2	1	0	0	0	0	1	0	1	1	0	0	0	0	1
100445	0	0	27	2	27.1	235	1	1	3	1	0	0	0	0	0	0	1	1	0	0	0	1	1
100450	0	0	36	1	24.1	175	1	1	3	1	0	0	0	0	0	0	1	1	0	0	0	0	1
100476	0	0	52	2	25.1	55	1	1	3	1	0	0	0	0	0	0	0	1	0	0	0	0	1
100495	0	0	65	1	26.3	110	1	1	2	1	1	0	0	1	0	1	1	1	0	0	0	0	1
100498	0	0	49	1	23.5	170	1	1	3	1	0	0	0	0	0	0	1	1	0	0	0	0	1
100523	0	0	49	2	28	160	1	1	3	1	0	0	0	0	0	0	1	1	0	0	1	0	1
100542	0	0	32	1	26.1	65	1	1	3	1	0	0	0	0	1	0	0	1	0	0	0	0	1
100544	0	0	40	1	22.4	305	1	1	3	1	0	0	0	0	1	0	1	1	0	0	0	0	1
100551	0	0	47	1	22.1	145	1	1	2	1	0	0	0	0	1	0	1	1	0	0	0	1	1
100561	0	0	21	1	21.5	125	1	1	3	1	0	0	0	0	1	0	0	1	0	0	0	0	1
100565	0	0	46	2	22.5	150	1	1	3	1	0	0	0	0	0	0	1	1	0	0	1	0	1
100582	0	0	18	2	18.3	475	1	1	5	1	0	0	0	0	0	1	1	1	0	0	0	1	1
100596	1	0	51	2	23.1	110	1	1	2	1	0	0	0	0	0	0	0	1	0	0	0	0	1
100645	0	0	31	1	25.4	110	1	1	3	1	0	0	0	0	1	0	1	1	0	0	0	0	1
100647	0	0	48	1	19.9	115	1	1	3	1	0	0	0	0	1	0	0	1	0	1	0	0	0
100676	1	0	53	2	25.4	105	1	1	3	1	0	0	0	0	0	0	1	1	0	0	0	0	1
100685	0	0	72	2	23.9	145	1	1	3	1	0	0	0	0	0	1	1	1	0	0	0	0	0
100690	0	0	30	2	19.5	80	1	1	3	1	0	0	0	0	0	0	0	1	0	0	1	0	1
100693	1	0	52	2	24.9	130	1	1	3	1	0	0	0	0	0	0	1	1	0	0	0	0	1
100695	0	0	24	1	21.5	60	1	0	2	1	0	0	0	0	1	0	0	1	0	0	0	0	1
100709	0	0	50	1	23.7	160	1	1	3	1	0	0	0	0	1	0	0	1	0	0	0	0	1
100713	0	0	36	2	24.2	120	1	1	2	1	0	0	0	0	0	1	1	1	0	0	0	0	1
100727	1	0	42	2	17.7	145	1	1	3	1	0	0	0	0	0	0	1	1	0	0	0	0	0
100731	0	0	43	2	23.9	140	1	1	3	1	0	0	0	0	0	0	1	1	0	0	0	0	1
100748	0	0	45	2	27.6	190	1	1	3	1	0	0	0	0	0	0	1	1	0	0	0	0	1
100777	0	0	54	2	21.8	80	1	1	3	1	0	0	0	0	0	0	1	1	0	0	0	0	1
100804	0	0	46	1	23.4	65	1	1	3	1	1	0	0	0	1	0	0	1	0	0	0	0	1
100806	0	0	72	2	23.4	170	1	1	3	1	0	0	0	0	0	0	0	1	0	0	0	1	1
100816	0	0	60	2	18.9	80	1	1	3	1	0	0	0	0	0	0	1	1	0	0	0	0	1
100820	0	0	34	1	22.5	115	1	1	3	1	0	0	0	0	1	0	1	1	0	0	0	0	1
100827	0	0	65	1	22.1	155	1	1	3	1	0	0	0	0	0	0	1	1	0	0	0	0	1
100850	0	0	37	1	27.6	135	1	1	3	1	0	0	0	0	1	0	1	1	0	0	1	0	1
100870	0	0	76	2	23.6	125	1	1	2	1	0	0	0	0	0	0	1	1	0	0	0	0	1
100873	0	0	57	2	20.6	155	1	1	3	1	0	0	0	0	0	0	1	1	0	0	0	0	1
100887	1	0	43	2	23.7	150	1	1	3	1	0	0	0	0	0	0	0	1	0	0	0	0	1
100890	0	0	43	1	20.3	95	1	1	2	1	0	0	0	0	0	0	1	1	0	0	0	0	1
100909	0	0	53	1	29.4	175	1	1	2	1	0	0	0	0	1	1	0	1	0	0	0	0	1
100917	0	0	44	2	19.6	105	1	1	3	1	0	0	0	0	0	0	1	1	0	0	0	0	1
100918	0	0	28	1	23.5	125	1	1	3	1	0	0	0	0	0	0	1	1	0	0	0	0	1
100930	0	0	47	1	28.4	125	1	1	3	1	0	0	0	0	0	0	0	1	0	0	0	0	1
100934	0	0	29	1	22.9	145	1	1	2	1	0	0	0	0	0	0	1	1	0	0	0	0	1
100937	0	0	40	1	27.7	115	1	1	3	1	0	0	0	0	1	0	1	1	0	0	0	0	1
100941	0	0	25	1	21.5	130	1	1	2	1	0	0	0	0	1	0	1	1	0	0	0	0	0
100942	1	2	38	1	22.5	175	1	1	2	1	0	0	0	0	0	0	1	1	0	1	0	0	1
100946	0	0	42	2	25.5	115	1	1	3	1	0	0	0	0	0	0	0	1	0	0	0	0	1
100983	0	0	22	1	33.5	65	1	1	2	1	0	0	0	0	0	0	0	1	0	0	0	0	1
101000	0	0	33	1	21.4	105	1	1	3	1	0	0	0	0	1	0	1	1	0	0	0	0	1
101030	0	0	54	1	26.1	245	1	1	3	1	0	0	0	0	0	0	1	1	0	0	0	0	1
101032	0	0	45	2	22.8	120	1	1	3	1	0	0	0	0	0	0	0	1	0	0	0	0	1
101034	0	0	54	1	24.6	165	1	1	3	1	0	0	0	0	0	0	0	1	0	0	0	0	0
101056	0	0	42	2	21	130	1	1	3	1	0	0	1	0	0	1	0	1	0	0	0	0	1
101057	0	0	32	1	24.8	55	1	1	3	1	0	0	0	0	1	0	1	1	0	0	0	0	1
101086	0	0	42	1	24.6	100	1	1	3	1	0	0	0	0	1	0	1	1	0	0	0	0	1
101088	0	0	21	1	21.4	85	1	1	3	1	0	0	0	0	1	0	0	1	0	0	0	0	1
101090	0	0	51	2	27.1	140	1	1	2	1	0	0	0	0	0	0	1	1	0	0	0	0	1
101100	0	0	18	1	22.1	45	1	1	2	1	0	0	0	0	0	0	1	1	0	0	0	0	1
101110	0	0	43	2	23.4	265	1	1	2	1	1	0	0	0	1	0	1	1	0	0	0	0	1
101118	0	0	19	1	20.8	145	1	1	2	1	0	0	0	0	0	0	1	1	0	0	0	0	1
101139	0	0	18	1	20.8	90	1	1	3	1	0	0	0	0	0	0	1	1	0	1	0	0	1
101146	0	0	49	2	21.9	130	1	1	3	1	0	0	0	0	0	0	1	1	0	0	0	0	1
101150	0	0	56	1	24.9	160	1	1	3	1	0	0	0	0	0	0	1	1	0	0	0	0	0
101158	0	0	31	1	31.1	125	1	1	3	1	0	0	0	0	1	0	1	1	0	0	0	0	1
101164	0	0	25	1	23.5	110	1	1	3	1	0	0	0	0	0	0	1	1	0	0	0	0	1
101165	0	0	48	2	31.7	90	1	1	3	1	0	0	0	0	0	0	1	1	0	0	0	0	1
101172	1	0	40	2	25.3	185	1	1	3	1	0	0	0	0	0	0	0	1	0	0	0	1	0
101179	0	0	50	2	27.1	130	1	1	3	1	0	0	0	0	0	0	1	1	0	0	0	0	1
101200	0	0	38	1	22	135	1	1	3	1	0	0	0	0	1	0	1	1	0	0	0	0	1
101208	0	0	48	2	26.8	60	1	1	3	1	0	0	0	0	0	0	1	1	0	0	0	0	1
101212	0	0	33	2	20.4	135	1	1	3	1	0	0	0	0	0	0	1	1	0	0	1	0	1
101214	0	0	53	2	31.5	135	1	1	3	1	0	0	0	0	0	0	1	1	0	0	0	0	1
101215	0	0	40	1	27.3	75	1	1	3	1	0	0	0	0	0	0	1	1	0	0	0	0	1
101217	0	0	26	1	20.5	115	1	1	3	1	0	0	0	0	0	0	1	1	0	0	0	0	1
101218	1	0	55	1	26.5	95	1	1	3	1	0	0	0	0	0	0	1	1	0	0	0	0	1
101224	1	0	43	2	27.5	85	1	1	3	1	0	0	0	0	0	0	0	1	0	0	1	0	1
101227	0	0	40	1	23.9	85	1	1	3	1	0	0	0	0	0	0	0	1	0	0	0	0	1
101241	0	0	42	1	27.4	60	1	1	5	1	0	0	0	0	1	1	1	1	0	0	0	0	1
101249	0	0	52	1	22.9	85	1	1	3	1	0	0	0	0	1	0	1	1	0	0	0	0	1
101255	0	0	47	2	30.1	140	1	1	5	1	0	0	0	0	1	0	1	1	0	0	0	0	0
101258	0	0	19	1	17.7	70	1	0	3	1	0	0	0	0	0	0	1	1	0	0	0	0	1
101264	0	0	73	1	22.3	405	1	1	2	1	0	0	0	0	0	0	1	1	0	1	1	0	1
101291	0	0	25	1	31.4	160	1	1	2	1	0	0	0	0	1	0	0	1	0	0	0	0	1
101292	0	0	38	1	25.4	95	1	1	3	1	0	0	0	0	1	0	0	1	0	0	0	0	1
101308	0	0	74	1	27.3	85	1	1	5	1	1	0	1	0	0	0	0	1	0	0	0	0	1
101312	0	0	21	1	19.8	85	1	1	3	1	0	0	0	0	1	0	1	1	0	0	0	0	1
101330	0	0	58	1	22.2	50	1	1	3	1	1	0	0	0	0	0	0	1	0	0	0	0	0
101363	0	0	22	2	22.9	65	1	1	3	1	0	0	0	0	0	0	0	1	0	0	0	0	1
101379	0	0	52	2	22.6	55	1	1	2	1	0	0	0	0	0	0	1	1	0	0	0	0	1
101396	0	0	50	1	23.3	90	1	1	3	1	0	0	0	0	1	0	1	1	0	0	0	0	1
101398	0	0	43	1	25.7	140	1	1	3	1	0	0	0	0	1	0	1	1	0	0	0	0	1
101401	0	0	37	1	25.9	65	1	1	2	1	0	0	0	0	1	1	1	1	0	0	0	0	1
101413	0	0	42	1	25.5	125	1	1	3	1	0	0	0	0	0	0	1	1	0	0	0	0	1
101415	0	0	19	1	17.6	120	1	0	3	1	0	0	0	0	0	0	1	1	0	0	0	0	1
101416	0	0	20	2	35	90	1	1	3	1	0	0	0	0	0	0	1	1	0	0	1	0	1
101426	0	0	62	2	26	85	1	1	3	1	1	0	0	0	0	0	0	1	0	0	1	0	1
101434	0	0	39	1	30	75	1	1	2	1	1	0	0	0	0	1	1	1	0	0	1	0	1
101452	0	0	19	1	25.1	80	1	1	3	1	0	0	0	0	1	0	1	1	0	0	0	0	1
101466	0	0	41	1	28.1	80	1	1	3	1	0	0	0	0	1	1	1	1	0	0	0	0	1
101506	0	0	39	2	29.4	70	1	1	3	1	0	0	0	0	0	0	1	1	0	0	0	0	1
101514	0	0	36	1	26.6	80	1	1	3	1	0	0	0	0	0	1	1	1	0	0	0	0	1
101516	0	0	24	1	24.7	160	1	1	3	1	0	0	0	0	1	0	0	1	0	0	0	0	1
101518	0	0	57	1	26.6	70	1	1	3	1	0	0	0	0	1	0	0	1	0	0	1	0	0
101520	0	0	23	1	33.9	115	1	1	3	1	0	0	0	0	0	0	1	1	0	0	0	0	1
101537	0	0	49	2	24.3	130	1	1	3	1	0	0	0	0	0	1	1	1	0	0	0	0	1
101550	0	0	67	1	23.3	115	1	1	2	1	0	0	0	0	0	0	1	1	0	1	0	0	1
101571	0	0	49	2	26.3	75	1	1	3	1	0	0	0	0	0	0	0	1	0	0	1	0	1
101588	0	0	54	2	21.1	90	1	1	2	1	0	0	0	0	0	0	1	1	0	0	0	0	0
101607	0	0	61	1	26.6	200	1	1	3	1	0	0	0	0	0	0	1	1	0	0	0	0	1
101615	0	0	44	1	26.5	80	1	1	2	1	0	0	0	0	1	0	1	1	0	0	0	0	1
101621	0	0	50	1	25.8	85	1	1	2	1	0	0	0	0	0	0	1	1	0	0	0	0	1
101625	0	0	48	2	22.1	155	1	1	3	1	0	1	0	0	0	0	1	1	0	0	0	0	1
101628	0	0	40	1	22.3	120	1	1	2	1	0	0	0	0	0	0	0	1	0	0	0	0	1
101629	0	0	41	1	21.7	165	1	1	3	1	0	0	0	0	0	1	0	1	0	0	0	0	1
101634	0	0	30	2	18.6	105	1	1	2	1	0	0	0	0	1	0	1	1	0	0	1	0	1
101640	0	0	23	2	24.6	55	1	1	3	1	0	0	0	0	0	0	0	1	0	0	0	0	1
101648	0	0	37	1	24.9	115	1	1	3	1	0	0	0	0	0	0	1	1	0	0	1	0	1
101649	0	0	37	1	24.9	115	1	1	3	1	0	0	0	0	0	0	1	1	0	0	1	0	1
101654	0	0	54	2	22.9	45	1	1	3	1	0	0	0	0	0	0	0	1	0	0	0	0	1
101659	0	0	44	1	25	85	1	1	3	1	1	0	0	0	0	0	1	1	0	0	0	0	1
101665	0	0	55	1	24.6	140	1	1	2	1	1	0	0	0	0	0	1	1	0	0	0	0	1
101676	0	0	26	1	25.5	145	1	1	2	1	0	0	0	0	1	0	1	1	0	0	0	0	1
101685	0	0	54	1	29.2	115	1	1	3	1	0	0	0	0	0	0	1	1	0	0	0	0	1
101694	1	0	43	1	26.1	125	1	1	3	1	0	0	0	0	0	0	1	1	0	0	0	0	0
101696	0	0	56	2	22.1	85	1	1	3	1	0	0	0	0	0	0	0	1	0	0	1	0	1
101715	1	0	30	2	15.6	100	1	1	3	1	0	0	0	0	1	0	1	1	0	0	0	0	1
101718	0	0	25	2	22.1	120	1	1	2	1	0	0	0	0	0	0	0	1	0	0	1	0	1
101728	0	0	39	1	20.2	70	1	1	3	1	0	0	0	0	0	0	1	1	0	0	0	0	1
101729	0	0	56	2	26.5	60	1	1	2	1	0	0	0	0	0	0	1	1	0	0	0	0	1
101763	0	0	43	2	23.3	215	1	1	2	1	1	0	0	0	0	0	1	1	0	0	0	0	1
101764	1	0	57	1	21.8	90	1	1	3	1	0	0	0	0	0	0	1	1	0	0	0	0	1
101801	0	0	55	2	35.2	77	1	1	2	1	0	0	0	0	0	0	1	1	0	0	0	0	1
101812	0	2	73	1	24.4	95	1	1	3	1	0	0	0	0	0	1	1	1	0	0	1	0	1
101813	0	0	49	2	26.2	120	1	1	2	1	0	0	0	0	0	0	0	1	0	0	0	0	1
101820	0	0	45	1	22.3	140	1	1	3	1	0	0	0	0	1	0	1	1	0	0	0	0	1
101828	0	0	47	2	21.1	125	1	1	2	1	0	0	0	0	0	0	0	1	0	0	0	0	1
101848	0	0	74	2	22.3	80	1	1	2	1	0	0	0	0	0	0	1	1	0	0	0	0	1
101856	0	0	21	1	27.4	75	1	1	3	1	0	0	0	0	0	0	1	1	0	0	0	0	1
101859	0	0	25	1	18.7	95	1	1	2	1	0	0	0	0	0	0	1	1	0	0	0	0	1
101864	0	0	44	1	37.6	55	1	1	2	1	1	1	0	0	0	0	1	1	0	0	0	0	0
101867	0	0	42	1	24.6	105	1	1	3	1	0	0	0	0	0	0	1	1	0	0	0	0	1
101870	0	0	62	2	25.1	85	1	1	3	1	0	0	0	0	0	0	0	1	0	0	1	0	1
101873	0	0	52	1	22.3	115	1	1	3	1	0	0	0	0	1	0	1	1	0	0	0	0	1
101880	0	0	54	1	24.5	105	1	1	2	1	0	0	0	0	0	0	0	1	0	0	0	0	0
101884	0	0	62	2	29.8	130	1	1	2	1	0	0	0	0	0	0	0	1	0	0	0	0	1
101891	0	0	50	1	25.9	70	1	1	2	1	0	0	0	0	0	0	0	1	0	0	0	0	1
101892	0	0	57	1	19.6	75	1	1	3	1	0	0	0	0	0	0	1	1	0	0	0	0	1
101893	0	0	31	1	24.8	70	1	1	2	1	0	0	0	0	0	0	1	1	0	0	0	0	1
101900	0	0	39	1	23.4	105	1	1	3	1	0	0	0	0	0	0	1	1	0	0	0	0	1
101909	0	0	30	2	33.9	85	1	1	2	1	0	0	0	0	0	0	1	1	0	0	0	0	1
101913	1	0	74	2	23.8	265	1	1	2	1	0	0	0	0	0	0	1	1	0	0	1	0	1
101914	0	0	39	1	27.1	295	1	1	2	1	1	0	0	0	0	0	1	1	0	0	0	0	1
101918	1	0	18	1	22.2	50	1	1	3	1	0	0	0	0	0	1	0	1	0	0	0	0	1
101926	0	0	46	2	30.7	100	1	1	2	1	0	0	0	0	0	0	1	1	0	0	0	0	1
101927	0	0	46	2	17.3	115	1	1	2	1	0	0	0	0	0	0	0	1	0	0	0	0	0
101929	0	0	51	2	14.5	100	1	1	2	1	0	0	0	0	0	0	1	1	0	0	0	0	1
101931	0	0	56	2	23.3	70	1	1	3	1	0	0	0	0	0	0	1	1	0	0	0	0	1
101934	1	0	37	2	26.5	50	1	1	3	1	0	0	0	0	0	0	0	1	0	0	1	0	1
101935	0	0	51	1	28.7	100	1	1	2	1	0	1	0	0	0	0	0	1	0	0	0	0	1
101938	0	0	67	1	20.8	90	1	1	2	1	0	0	0	0	0	0	0	1	0	0	0	0	1
101940	0	0	54	1	24.3	125	1	1	2	1	0	0	0	0	0	0	0	1	0	0	0	0	1
101946	1	0	54	2	23.7	140	1	1	2	1	0	0	0	0	0	0	0	1	0	0	0	0	1
101949	0	0	42	1	25.1	85	1	1	2	1	0	0	0	0	0	0	1	1	0	0	0	0	1
101951	0	0	56	2	20	135	1	1	2	1	0	0	0	0	0	1	1	1	0	0	0	0	1
101955	1	0	31	2	20	60	1	1	3	1	0	0	0	0	0	0	0	1	0	0	1	0	1
101956	0	0	65	2	27.3	160	1	1	3	1	1	0	0	0	0	0	0	1	0	0	0	0	1
101977	1	0	34	2	19.5	125	1	1	2	1	0	0	0	0	0	0	0	1	0	0	1	0	1
101983	0	0	56	2	21.3	65	1	1	2	1	0	0	0	0	0	0	1	1	0	0	0	0	1
101984	0	0	55	2	19.8	105	1	1	2	1	0	0	0	0	0	0	0	1	0	0	0	0	1
101985	0	0	55	2	24	75	1	1	2	1	0	0	0	0	0	0	0	1	0	0	0	0	1
102005	0	0	66	1	23	300	1	1	2	1	0	0	0	0	0	0	1	1	0	0	0	1	0
102010	0	0	42	1	24.6	170	1	1	2	1	0	0	0	0	0	0	1	1	0	0	0	0	1
102014	0	0	18	1	29	90	1	1	3	1	0	0	0	0	0	0	1	1	0	0	0	0	1
102021	0	0	49	1	22.5	395	1	1	2	1	0	0	0	0	1	0	1	1	0	0	0	0	1
102025	0	0	50	1	26.1	145	1	1	2	1	0	0	0	0	1	0	0	1	0	0	0	0	1
102030	0	0	31	1	29	135	1	1	5	1	0	0	0	0	1	1	1	1	0	0	0	0	1
102032	0	0	64	1	29.4	115	1	1	2	1	1	0	0	0	0	0	1	1	0	0	0	0	1
102034	0	0	71	2	22.2	240	1	1	2	1	0	0	0	0	0	0	1	1	0	0	0	0	1
102036	0	0	46	1	26.8	105	1	1	3	1	1	0	0	0	0	0	1	1	0	0	0	0	1
102044	0	0	21	1	18.2	135	1	0	2	1	0	0	0	0	0	0	1	1	0	0	0	0	1
102063	1	2	51	2	25.1	65	1	1	3	1	0	0	0	0	0	1	1	1	0	1	1	0	1
102073	0	0	48	1	28.1	40	1	1	2	1	0	0	0	0	0	0	1	1	0	0	0	0	1
102075	0	0	57	1	28.3	85	1	1	2	1	1	0	0	0	0	1	0	1	0	0	0	0	1
102080	0	0	45	1	26.9	95	1	1	2	1	0	0	0	0	0	0	1	1	0	0	0	0	1
102105	0	0	22	1	26.1	135	1	1	2	1	0	0	0	0	1	0	1	1	0	0	0	0	1
102109	0	0	59	1	22.8	50	1	1	3	1	0	0	0	0	0	0	1	1	0	0	1	0	0
102111	0	0	18	1	22.9	90	1	1	2	1	0	0	0	0	1	0	1	1	0	0	0	0	1
102114	0	0	34	1	29.2	175	1	1	3	1	0	0	0	0	1	0	1	1	0	0	0	0	1
102118	0	0	28	2	21.2	115	1	1	3	1	0	0	0	0	0	0	1	1	0	0	0	0	1
102122	0	3	56	2	34.7	60	1	1	3	1	1	0	0	0	0	0	1	1	0	0	1	0	1
102124	0	0	23	1	19.5	100	1	1	2	1	0	0	0	0	0	0	1	1	0	0	0	0	1
102128	0	0	48	2	25.3	95	1	1	3	1	0	0	0	0	0	0	1	1	0	0	1	0	1
102142	0	0	54	1	27.9	175	1	1	2	1	0	0	0	0	1	0	1	1	0	0	0	1	1
102163	0	0	39	2	21	155	1	1	2	1	0	0	0	0	1	0	1	1	0	0	0	0	1
102168	0	0	62	1	28.7	155	1	1	2	1	0	0	0	0	0	0	0	1	0	0	0	0	1
102197	0	0	45	1	26.9	170	1	1	2	1	0	0	0	0	0	0	1	1	0	0	0	0	1
102231	0	0	53	1	29.9	180	1	1	2	1	0	0	0	0	1	0	1	1	0	0	0	0	1
102233	0	0	48	1	28.4	95	1	1	2	1	0	0	0	0	0	0	0	1	0	0	0	0	0
102247	0	0	41	2	24.2	45	1	1	2	1	0	0	0	0	0	1	1	1	0	0	0	0	1
102252	0	0	65	2	24.6	65	1	1	2	1	1	1	0	0	0	0	1	1	0	0	0	0	1
102274	0	0	53	1	22.4	375	1	1	3	1	0	0	0	0	0	0	1	1	0	1	0	0	1
102279	0	0	19	2	18.2	95	1	1	3	1	0	0	0	0	0	0	1	1	0	0	0	0	1
102286	0	0	25	2	24.8	50	1	1	2	1	0	0	0	0	0	1	0	1	0	0	0	0	1
102289	0	0	31	1	29.4	85	1	1	3	1	0	0	0	0	0	0	1	1	0	0	0	0	0
102294	0	0	52	2	24.9	55	1	1	3	1	0	0	0	0	0	0	1	1	0	0	1	0	0
102299	0	0	55	2	22.9	50	1	1	3	1	0	0	0	0	0	0	1	1	0	0	0	0	0
102302	0	0	19	1	23.3	105	1	1	2	1	0	0	0	0	0	0	1	1	0	0	0	0	1
102315	0	0	18	2	24.1	105	1	1	3	1	0	0	0	0	0	0	1	1	0	0	1	0	1
102326	0	0	41	1	27.4	110	1	1	2	1	0	0	0	0	0	0	1	1	0	0	0	0	1
102333	0	0	23	1	24.2	70	1	1	3	1	0	0	0	0	0	0	1	1	0	0	0	0	1
102334	1	0	39	2	22.5	90	1	1	3	1	0	0	0	0	0	0	1	1	0	0	1	0	1
102343	0	0	45	2	24.7	85	1	1	3	1	0	0	0	0	0	1	0	1	0	0	0	0	1
102346	0	0	22	1	23.5	80	1	1	3	1	0	0	0	0	1	1	1	1	0	0	0	0	1
102353	0	0	40	2	19.6	70	1	1	3	1	0	0	0	0	0	1	1	1	0	0	0	0	0
102365	0	0	61	1	28.9	85	1	1	2	1	1	0	0	0	1	0	0	1	0	0	0	0	1
102367	0	0	50	2	24.2	150	1	1	3	1	0	0	0	0	0	0	0	1	0	0	0	0	1
102369	0	0	57	2	22.3	75	1	1	3	1	0	0	0	0	0	0	1	1	0	0	0	0	1
102372	0	0	49	2	24.1	125	1	1	2	1	0	0	0	0	0	0	1	1	0	0	0	0	1
102373	0	0	50	2	26.2	90	1	1	5	1	0	0	0	0	0	1	1	1	0	0	1	0	1
102386	0	0	64	1	27.8	115	1	0	2	1	1	0	0	0	1	1	0	1	0	0	0	0	1
102388	0	0	42	2	21.3	65	1	1	3	1	0	0	0	0	0	0	1	1	0	0	0	0	1
102405	0	0	41	2	24	70	1	1	3	1	0	0	0	0	0	0	0	1	0	1	1	0	1
102406	0	0	57	1	23.1	95	1	1	2	1	0	0	1	0	0	0	0	1	0	0	0	0	1
102408	0	0	25	1	23.6	155	1	1	3	1	0	0	0	0	0	1	1	1	0	0	0	0	1
102425	0	0	60	1	22.7	85	1	1	3	1	0	0	0	0	0	0	0	1	0	0	1	0	1
102428	0	0	45	2	33.5	80	1	1	3	1	0	0	0	0	0	0	1	1	0	0	1	0	1
102448	0	0	49	1	27.3	75	1	1	2	1	0	0	0	0	1	0	1	1	0	0	0	0	1
102472	0	0	32	1	24.8	85	1	1	2	1	0	0	0	0	1	0	0	1	0	0	0	0	1
102478	0	0	50	2	24.8	200	1	1	3	1	0	0	0	0	0	0	0	1	0	0	0	0	1
102484	0	0	47	1	21.1	145	1	0	3	1	0	0	0	0	0	0	1	1	0	1	0	0	1
102492	0	0	38	2	24.4	100	1	1	2	1	0	0	0	0	0	1	0	1	0	0	1	0	0
102495	0	0	50	2	23.4	55	1	1	3	1	0	0	0	0	0	0	0	1	0	0	0	0	1
102505	0	0	52	2	26.4	150	1	1	2	1	0	0	0	0	0	0	0	1	0	0	0	0	0
102517	0	0	19	1	20.3	85	1	1	3	1	0	0	0	0	0	0	1	1	0	0	0	0	1
102518	0	0	48	2	23.5	305	1	1	5	1	0	0	0	0	0	1	1	1	0	0	0	0	1
102533	0	0	64	1	25.2	130	1	1	3	1	0	0	0	0	0	0	0	1	0	0	0	0	1
102549	0	0	54	1	29.7	200	1	1	3	1	1	1	0	0	1	0	1	1	0	0	0	0	1
102560	0	0	64	2	23.3	200	1	1	3	1	0	0	0	0	0	1	1	1	0	0	0	1	1
102570	0	0	27	2	19.6	90	1	0	3	1	0	0	0	0	0	0	0	1	0	0	1	0	1
102571	0	0	52	1	21.3	165	1	1	3	1	0	0	0	0	1	0	1	1	0	0	0	0	1
102572	0	2	54	1	22.1	95	1	1	3	1	0	0	0	0	1	0	1	1	0	0	0	0	1
102584	0	0	63	2	23.2	65	1	1	3	1	0	0	0	0	0	0	1	1	0	0	0	0	1
102586	0	0	55	1	20.7	115	1	1	3	1	0	0	0	0	0	0	1	1	0	0	0	0	0
102589	0	0	56	2	26.8	60	1	1	5	1	0	0	0	0	0	0	1	1	0	0	0	0	0
102590	1	0	34	1	27.7	180	1	1	2	1	0	0	0	0	0	0	1	1	0	0	0	0	1
102591	0	0	40	2	23.7	95	1	1	3	1	0	0	0	0	1	1	1	1	0	0	0	0	1
102592	0	0	19	1	31	135	1	1	3	1	0	0	0	0	1	0	1	1	0	0	0	0	1
102593	1	2	44	2	20.9	285	1	1	3	1	0	0	0	0	0	1	1	1	0	0	0	0	1
102608	0	0	22	1	22.2	75	1	1	3	1	0	0	0	0	0	0	1	1	0	0	0	0	1
102616	0	0	73	2	32.5	115	1	1	2	1	1	0	0	0	0	1	0	1	0	0	0	0	0
102617	0	0	73	2	32.5	115	1	1	2	1	1	0	0	0	0	1	0	1	0	0	0	0	1
102628	1	0	28	2	28.7	90	1	1	3	1	0	0	0	0	0	0	1	1	0	0	0	0	1
102635	0	0	29	2	21.1	130	1	1	3	1	0	0	0	0	0	0	1	1	0	0	1	0	1
102645	0	0	36	1	30	105	1	1	3	1	0	0	0	0	0	0	1	1	0	0	0	0	1
102649	0	0	55	1	26	165	1	1	2	1	0	0	0	0	0	0	1	1	0	0	0	0	1
102670	0	0	18	1	25.4	70	1	1	2	1	0	0	0	0	0	0	1	1	0	0	0	0	1
102675	0	0	55	2	22.9	90	1	1	3	1	0	0	0	0	0	0	1	1	0	0	0	0	1
102703	0	0	22	2	30.4	120	1	1	2	1	0	0	0	0	1	0	1	1	0	0	0	0	1
102713	0	0	58	1	24.8	240	1	1	3	1	1	1	0	0	0	0	1	1	0	0	0	0	1
102716	0	0	62	2	24.6	120	1	1	3	1	1	0	0	0	0	0	0	1	0	0	0	0	1
102718	0	0	21	2	25.6	70	1	1	3	1	0	0	0	0	0	0	1	1	0	0	0	0	1
102721	0	0	48	2	18.9	60	1	1	3	1	0	0	0	0	0	0	1	1	0	0	1	0	1
102722	0	0	18	1	21.5	180	1	1	3	1	0	0	0	0	0	0	1	1	0	0	0	0	1
102728	0	0	18	1	20.8	75	1	1	3	1	0	0	0	0	0	0	1	1	0	0	0	0	1
102739	0	0	23	1	20.6	140	1	1	2	1	0	0	0	0	0	0	1	1	0	0	0	0	1
102757	0	0	23	1	21	55	1	1	2	1	0	0	0	0	1	0	0	1	0	0	0	0	1
102766	0	0	39	1	26.5	140	1	1	3	1	0	0	0	0	1	0	1	1	0	0	0	0	1
102771	0	0	38	1	28.6	100	1	1	2	1	0	0	0	0	0	1	1	1	0	0	0	0	1
102780	0	0	39	1	26.3	130	1	1	2	1	0	0	0	0	1	0	1	1	0	0	0	0	0
102787	0	0	42	2	28.4	90	1	1	2	1	0	0	0	0	0	0	1	1	0	0	0	0	1
102790	0	0	18	2	26.6	65	1	1	3	1	0	0	0	0	0	0	1	1	0	0	0	0	0
102810	0	0	47	1	20.4	85	1	1	3	1	0	0	0	0	1	1	0	1	0	0	0	0	1
102812	0	0	62	1	22.2	110	1	1	3	1	0	0	0	0	1	0	1	1	0	0	0	0	1
102814	0	0	64	1	21.7	165	1	1	2	1	0	0	0	0	0	0	1	1	0	0	0	0	1
102820	0	0	35	1	27.2	45	1	1	2	1	0	0	0	0	1	0	1	1	0	0	0	0	1
102828	0	0	50	1	29	40	1	1	2	1	1	0	0	0	1	0	1	1	0	0	0	0	1
102837	0	0	56	2	21.5	145	1	1	3	1	0	0	0	0	0	0	1	1	0	0	0	0	1
102840	0	0	35	1	20.2	80	1	1	2	1	0	0	0	0	1	0	1	1	0	0	0	0	1
102844	0	3	25	2	26.8	65	1	0	3	1	0	0	0	0	0	0	0	1	0	0	1	0	1
102861	0	0	57	1	27.6	50	1	1	2	1	0	0	0	0	0	0	1	1	0	0	0	0	1
102873	0	0	19	1	20	55	1	0	2	1	0	0	0	0	1	0	1	1	0	0	0	0	1
102879	0	0	26	1	17	120	1	1	2	1	0	0	0	0	0	1	0	1	0	0	0	0	0
102888	0	0	18	1	25.9	90	1	1	3	1	0	0	0	0	0	0	1	1	0	0	0	0	1
102897	0	0	42	2	27.6	225	1	1	3	1	0	0	0	0	0	0	1	1	0	0	0	0	1
102900	0	0	28	2	22.3	115	1	1	3	1	0	0	0	0	0	0	0	1	0	0	1	0	1
102904	0	0	22	2	27.4	200	1	0	2	1	0	0	0	0	0	0	1	1	0	0	0	0	1
102913	0	0	36	1	29.7	170	1	0	2	1	0	0	0	0	1	1	1	1	0	0	0	0	0
102925	0	0	46	2	26.1	75	1	1	3	1	0	0	0	0	0	0	1	1	0	0	0	0	0
102936	0	0	57	1	24.4	75	1	1	2	1	0	0	0	0	0	0	0	0	0	0	0	0	1
102940	0	0	35	1	24.7	85	1	1	3	1	0	0	0	0	0	0	0	0	0	0	0	0	1
102954	0	0	41	1	23.1	355	1	1	5	1	0	0	0	0	0	0	1	1	0	0	0	1	1
102957	0	0	71	2	20	310	1	0	3	1	0	0	0	0	0	1	1	1	0	1	0	1	1
102967	0	0	31	1	23.1	140	1	0	3	1	0	0	0	0	0	1	1	1	0	0	0	0	1
102969	0	0	31	2	26.3	155	1	1	3	1	0	0	0	0	0	0	1	1	0	0	0	1	1
102974	1	0	57	1	27.7	215	1	1	3	1	0	0	0	0	0	0	1	1	0	0	0	0	1
102989	0	0	28	2	20.4	80	1	0	3	1	0	0	0	0	1	0	0	1	0	0	1	0	1
103001	0	0	41	1	29.9	85	1	1	3	1	0	0	0	0	1	0	0	1	0	0	0	0	0
103005	0	0	57	2	19.6	260	1	0	3	1	0	0	0	0	0	0	1	1	0	0	1	0	1
103009	0	0	18	1	20.2	70	1	0	3	1	0	0	0	0	0	1	1	1	0	0	0	0	1
103029	0	0	41	2	27.1	85	1	1	2	1	0	0	0	0	0	0	0	1	0	0	0	0	1
103040	0	0	50	2	18.5	105	1	1	3	1	0	0	0	0	0	0	1	1	0	0	0	0	1
103050	0	0	62	2	25.5	150	1	1	2	1	0	0	0	0	0	0	1	1	0	0	0	0	1
103057	0	0	24	1	21	130	1	1	3	1	0	0	0	0	1	0	1	1	0	0	0	0	1
103064	0	0	38	1	31.2	90	1	0	3	1	0	0	0	0	1	0	1	1	0	0	0	0	0
103065	0	0	48	2	27.4	70	1	1	2	1	0	0	0	0	1	0	1	1	0	0	0	0	1
103073	0	0	72	1	24.7	75	1	1	3	1	0	0	0	0	0	0	1	1	0	0	0	0	1
103080	0	0	58	2	20.8	60	1	1	2	1	0	0	0	0	0	0	0	1	0	0	0	0	1
103085	0	0	41	1	27.4	80	1	1	2	1	0	0	0	0	0	0	1	1	0	0	1	0	1
103086	0	2	29	2	19.1	360	1	0	2	1	0	0	0	0	0	0	1	1	0	0	0	0	1
103097	0	0	36	1	21.9	100	1	1	2	1	0	0	0	0	1	1	0	1	0	0	0	0	1
103098	0	0	50	1	21.8	80	1	1	2	1	0	0	0	0	1	1	0	1	0	1	0	0	1
103100	0	0	23	2	17.4	100	1	0	2	1	0	0	0	0	0	0	1	1	0	0	1	0	1
103101	0	0	28	2	25.8	60	1	1	3	1	0	0	0	0	0	0	0	1	0	0	1	0	1
103109	0	0	25	1	26.5	100	1	1	2	1	0	0	0	0	0	0	1	1	0	0	0	0	1
103116	0	0	31	1	28.6	215	1	1	3	1	0	0	0	0	0	0	1	1	0	0	0	0	0
103127	0	0	18	1	22.7	110	1	1	3	1	0	0	0	0	0	0	1	1	0	0	0	0	1
103128	0	0	56	2	25.3	45	1	1	2	1	0	0	0	0	0	0	0	1	0	0	0	0	1
103134	0	0	52	1	27.4	165	1	1	2	1	0	0	0	0	1	0	1	1	0	0	0	0	1
103135	0	3	40	2	28.3	60	1	1	3	1	0	0	0	0	0	0	1	1	0	0	1	0	1
103138	1	0	51	2	27.7	125	1	1	2	1	0	0	0	0	0	0	0	1	0	0	0	0	1
103141	0	0	18	2	20.3	70	1	0	3	1	0	0	0	0	0	0	0	1	0	0	0	0	1
103142	0	0	23	1	23.4	90	1	1	2	1	0	0	0	0	0	0	1	1	0	0	0	0	0
103151	0	0	37	1	25.7	90	1	1	2	1	0	0	0	0	1	1	1	1	0	0	0	0	1
103158	0	0	34	2	22.5	65	1	1	3	1	0	0	0	0	0	1	1	1	0	0	1	0	0
103160	0	0	58	2	27.5	280	1	1	3	1	0	1	0	0	0	0	1	1	0	0	0	1	1
103166	0	0	71	2	21.9	160	1	1	2	1	0	1	0	0	0	0	0	1	0	0	0	0	1
103168	0	0	49	2	23.9	100	1	1	3	1	0	0	0	0	0	0	0	1	0	0	0	0	1
103180	1	0	26	1	25.8	135	1	1	3	1	0	0	0	0	0	1	1	1	0	0	0	0	1
103182	0	0	51	2	23.3	80	1	1	2	1	0	0	0	0	0	0	0	1	0	0	1	0	1
103184	0	0	61	1	22	110	1	1	2	1	0	0	0	0	0	0	1	1	0	0	0	0	0
103205	0	0	26	2	23.4	235	1	1	3	1	0	0	0	0	0	0	1	1	0	1	1	0	1
103229	0	0	60	1	24.2	95	1	1	3	1	0	0	0	0	0	0	0	1	0	0	0	0	1
103236	0	0	55	2	25.7	60	1	1	2	1	0	0	0	0	0	0	0	1	0	0	0	0	1
103252	0	0	56	2	21.8	245	1	1	3	1	0	0	0	0	0	0	1	1	0	0	0	0	1
103261	0	0	25	2	19.4	125	1	1	3	1	0	0	0	0	1	0	1	1	0	0	1	0	1
103263	1	0	39	2	29.3	45	1	1	2	1	0	0	0	0	0	0	0	1	0	0	0	0	1
103272	0	0	48	1	25.1	145	1	1	2	1	0	0	0	0	0	1	1	1	0	0	0	0	1
103278	0	0	25	1	25.2	105	1	1	2	1	0	0	0	0	0	0	1	1	0	0	0	0	1
103280	0	0	46	2	24.1	165	1	1	2	1	0	0	0	0	0	0	1	1	0	0	0	0	1
103282	0	3	33	2	29.1	55	1	1	3	1	0	0	0	0	0	0	0	1	0	0	1	0	1
103291	0	0	26	2	20.6	95	1	1	3	1	0	0	0	0	0	0	1	1	0	0	1	0	1
103303	0	0	27	2	19.7	65	1	1	2	1	0	0	0	0	1	0	0	1	0	0	0	0	1
103304	1	0	44	2	25.3	50	1	1	3	1	0	0	0	0	0	0	1	1	0	0	1	0	0
103317	0	0	58	1	22.4	135	1	0	3	1	0	0	0	0	0	0	1	1	0	1	0	0	0
103318	0	0	43	2	21.5	145	1	1	2	1	0	0	0	0	0	1	1	1	0	0	0	0	1
103329	0	0	23	2	26.8	125	1	1	3	1	0	0	0	0	0	0	1	1	0	0	1	0	1
103330	0	0	42	2	25.9	80	1	1	3	1	0	0	0	0	0	0	0	1	0	0	1	0	1
103333	0	0	66	1	29.2	145	1	1	2	1	0	0	0	0	1	0	1	1	0	0	0	0	1
103347	0	0	54	2	21.8	220	1	1	3	1	0	0	0	0	0	0	1	1	0	0	0	0	1
103355	0	0	41	2	27.2	285	1	1	2	1	0	0	0	0	0	0	1	1	0	0	1	0	1
103361	0	2	43	2	22.8	60	1	1	3	1	0	0	0	0	0	0	0	1	0	0	1	0	1
103362	0	0	20	1	21.9	30	1	1	3	1	0	0	0	0	0	0	0	1	0	0	0	0	1
103365	0	0	24	2	26.8	80	1	1	2	1	0	0	0	0	0	0	0	1	0	0	0	0	1
103370	0	0	46	2	23.4	90	1	0	3	1	0	0	0	0	0	0	1	1	0	0	0	0	1
103371	0	0	41	1	27.1	55	1	1	3	1	0	0	0	0	0	0	1	1	0	0	0	0	1
103378	0	0	52	1	23.8	55	1	1	3	1	0	0	0	0	1	0	1	1	0	0	0	0	1
103383	0	2	58	1	21.5	45	1	1	3	1	0	0	0	0	0	0	0	1	0	0	1	0	1
103393	0	0	38	2	20.2	75	1	1	3	1	0	0	0	0	0	0	1	1	0	0	0	0	1
103411	0	0	52	2	25	65	1	1	3	1	0	0	0	0	1	0	1	1	0	0	0	0	1
103419	0	0	53	2	25.6	70	1	1	3	1	0	0	0	0	0	0	1	1	0	0	0	0	1
103429	0	0	46	1	26.6	50	1	1	3	1	0	0	0	0	0	1	1	1	0	0	0	0	1
103433	0	0	24	2	26.8	145	1	1	3	1	0	0	0	0	0	0	1	1	0	0	0	0	1
103458	0	0	44	1	18.7	65	1	1	2	1	0	0	0	0	0	0	1	1	0	0	0	0	1
103466	0	0	19	2	22.3	95	1	1	3	1	0	0	0	0	0	0	1	1	0	0	0	0	1
103467	0	0	46	2	22.6	145	1	1	5	1	0	0	0	0	0	1	1	1	0	0	0	0	1
103480	0	0	53	2	23.2	185	1	1	2	1	0	0	0	0	0	0	1	1	0	0	0	0	1
103496	0	0	36	2	24	110	1	1	3	1	0	0	0	0	0	0	1	1	0	0	0	0	1
103497	1	0	46	2	21.5	45	1	1	3	1	0	0	0	0	0	0	0	1	0	0	1	0	1
103511	0	0	18	1	21.1	70	1	0	3	1	0	0	0	0	0	0	1	1	0	0	0	0	1
103513	0	0	19	1	26.8	100	1	1	3	1	0	0	0	0	0	0	1	1	0	0	0	0	1
103532	0	0	54	2	31	70	1	1	3	1	0	0	0	0	0	0	1	1	0	0	0	0	1
103544	0	0	25	1	33.5	125	1	1	3	1	0	0	0	0	0	0	1	1	0	0	0	0	1
103549	0	0	35	1	23.4	75	1	1	3	1	0	0	0	0	0	1	1	1	0	0	0	0	1
103555	0	0	33	2	21.4	60	1	0	2	1	0	0	0	0	0	0	1	1	0	0	0	0	1
103558	0	0	45	1	27.7	175	1	1	3	1	0	0	0	0	0	0	1	1	0	0	0	0	1
103559	0	2	26	1	21	100	1	1	3	1	0	0	0	0	1	0	1	1	0	0	1	0	1
103573	0	0	23	1	21.5	90	1	1	2	1	0	0	0	0	0	0	1	1	0	0	0	0	1
103580	0	0	26	1	29.2	110	1	1	3	1	0	0	0	0	0	0	1	1	0	0	0	0	1
103582	0	0	23	1	27.8	80	1	1	3	1	0	0	0	0	0	0	1	1	0	0	0	0	1
103591	0	0	73	2	24.2	150	1	1	2	1	0	0	0	0	0	0	1	1	0	0	0	0	1
103597	0	0	51	1	25.3	95	1	1	2	1	0	0	0	0	1	1	1	1	0	0	0	0	1
103599	0	0	22	1	21	165	1	1	3	1	0	0	0	0	0	0	1	1	0	0	0	0	1
103602	0	0	28	1	24.3	85	1	1	3	1	0	0	0	0	0	0	1	1	0	0	0	0	1
103611	0	0	42	1	23.8	115	1	1	2	1	0	0	0	0	1	0	1	1	0	0	0	0	1
103632	0	0	22	1	21.7	395	1	1	3	1	0	0	0	0	0	0	1	1	0	0	0	1	1
103641	0	0	42	2	22.4	100	1	1	3	1	0	0	0	0	0	1	1	1	0	0	0	0	1
103648	0	0	47	2	28.2	130	1	1	2	1	0	0	0	0	0	0	0	1	0	0	0	0	1
103650	0	0	19	2	19	155	1	1	3	1	0	0	0	0	1	0	1	1	0	0	0	0	1
103653	0	0	46	2	24.1	165	1	1	3	1	0	0	0	0	1	0	0	1	0	0	0	0	1
103654	0	0	33	1	24.6	155	1	1	3	1	0	0	0	0	1	0	0	1	0	0	0	0	1
103663	0	0	55	2	21.4	60	1	1	3	1	0	0	0	0	0	0	1	1	0	0	0	0	0
103667	0	0	23	2	25.4	145	1	1	3	1	0	0	0	0	1	0	1	1	0	0	0	0	1
103675	0	0	18	2	25.7	65	1	1	3	1	0	0	0	0	0	0	1	1	0	0	1	0	1
103692	0	0	18	2	30.2	65	1	1	3	1	0	0	0	0	0	0	1	1	0	0	1	0	1
103697	0	0	68	2	22.3	125	1	1	3	1	0	0	0	0	0	0	1	1	0	0	0	0	1
103711	0	0	51	2	22.4	135	1	1	3	1	0	0	0	0	0	0	1	1	0	0	0	0	1
103715	0	0	24	2	24.3	115	1	1	3	1	0	0	0	0	0	0	1	1	0	0	0	0	1
103718	0	0	34	2	30	105	1	1	3	1	0	0	0	0	0	0	1	1	0	0	0	0	1
103735	0	0	53	2	23.3	60	1	1	3	1	0	0	0	0	0	0	1	1	0	0	0	0	1
103738	0	0	26	1	25.3	65	1	1	3	1	0	0	0	0	0	1	0	1	0	0	0	0	1
103747	0	0	38	2	26.5	55	1	1	3	1	0	0	0	0	0	0	0	1	0	0	1	0	0
103748	0	0	49	2	25.1	105	1	1	3	1	0	0	0	0	0	1	1	1	0	0	1	0	1
103751	0	0	20	1	24.4	75	1	1	3	1	0	0	0	0	1	0	1	1	0	0	0	0	1
103753	0	0	52	1	24.7	120	1	1	3	1	0	0	0	0	0	0	1	1	0	0	0	0	1
103757	0	0	21	1	28.7	105	1	1	2	1	0	0	0	0	1	0	1	1	0	0	0	0	1
103768	0	0	51	2	19.8	65	1	1	3	1	0	0	0	0	0	0	1	1	0	0	0	0	1
103770	0	0	45	1	26.1	95	1	1	2	1	0	0	0	0	1	0	0	1	0	0	0	0	1
103775	0	0	48	1	20.3	35	1	1	3	1	0	0	0	0	0	0	0	1	0	0	0	0	1
103778	0	0	54	2	21.4	55	1	1	3	1	0	0	0	0	0	0	1	1	0	0	0	0	1
103785	0	0	20	1	25.5	60	1	1	3	1	0	0	0	0	1	0	1	1	0	0	0	0	1
103787	0	0	34	1	22.7	50	1	1	3	1	0	0	0	0	1	0	1	1	0	0	0	0	1
103794	0	2	25	1	24.2	95	1	1	3	1	0	0	0	0	1	0	1	1	0	0	0	0	1
103801	0	0	18	1	20.7	145	1	1	2	1	0	0	0	0	0	0	1	1	0	0	0	0	0
103806	0	0	31	2	24.6	75	1	1	3	1	0	0	0	0	0	0	1	1	0	0	0	0	1
103811	0	0	34	2	20	80	1	1	3	1	0	0	0	0	0	0	1	1	0	0	1	0	1
103814	0	0	37	2	25.1	100	1	0	3	1	0	0	0	0	0	0	0	1	0	0	0	0	0
103815	0	0	53	2	24.9	185	1	1	2	1	0	0	0	0	0	0	1	1	0	0	0	0	1
103821	0	0	21	2	20.2	120	1	0	3	1	0	0	0	0	0	0	1	1	0	0	0	0	1
103827	0	0	27	2	15.8	110	1	0	3	1	0	0	0	0	1	0	1	1	0	0	0	0	1
103830	0	0	51	2	26.4	60	1	1	3	1	1	0	0	0	0	0	0	1	0	0	1	0	1
103831	0	0	59	1	27.7	90	1	0	3	1	0	0	0	0	1	0	1	1	0	0	0	0	0
103843	0	0	35	2	23.4	90	1	1	3	1	0	0	0	0	0	0	0	1	0	0	1	0	1
103846	0	0	63	1	24	195	1	1	3	1	0	0	0	0	1	0	1	1	0	0	0	0	1
103848	0	0	19	1	26.5	75	1	1	2	1	0	0	0	0	0	0	1	1	0	0	0	0	1
103854	0	0	44	2	24.5	60	1	1	3	1	0	0	0	0	0	0	0	1	0	0	1	0	1
103862	0	0	38	1	22.3	105	1	1	3	1	0	0	0	0	0	0	0	1	0	0	0	0	1
103865	0	0	20	1	28.2	125	1	1	3	1	0	0	0	0	1	0	1	1	0	0	0	0	1
103870	0	0	74	1	22.4	255	1	1	5	1	0	0	0	0	1	0	0	1	0	1	1	0	1
103871	0	0	45	2	28.9	90	1	1	3	1	0	0	0	0	0	0	1	1	0	0	0	0	1
103883	0	0	70	2	24.1	140	1	1	2	1	0	0	0	0	0	0	1	1	0	0	0	0	1
103892	0	0	58	2	23.6	175	1	1	3	1	0	0	0	0	0	0	1	1	0	0	1	0	1
103893	0	0	58	2	23.6	175	1	1	3	1	0	0	0	0	0	0	1	1	0	0	1	0	0
103896	0	0	18	1	24.2	65	1	1	2	1	0	0	0	0	0	0	0	1	0	0	0	0	1
103902	0	0	22	1	21.2	70	1	1	3	1	0	0	0	0	0	0	1	1	0	0	0	0	1
103910	1	0	46	2	23.5	45	1	1	3	1	0	0	0	0	0	0	0	1	0	0	1	0	1
103916	0	0	38	2	22.2	170	1	1	3	1	0	0	0	0	0	0	1	1	0	0	1	0	1
103924	0	0	48	1	24.9	135	1	1	1	1	0	0	0	0	1	0	1	1	0	0	0	0	1
103932	0	0	70	1	27.4	310	1	1	3	1	0	0	0	0	0	0	1	1	0	1	0	0	1
103933	0	0	43	1	25.5	90	1	1	2	1	0	0	0	0	0	1	1	1	0	0	0	0	1
103938	0	0	49	1	21.9	175	1	1	3	1	0	0	0	0	1	0	1	1	0	0	0	0	1
103941	0	0	24	1	19.7	120	1	1	2	1	0	0	0	0	0	0	1	1	0	0	0	0	1
103943	0	0	27	1	20.9	40	1	1	3	1	0	0	0	0	1	1	0	1	0	0	0	0	1
103953	0	0	34	1	27.7	145	1	1	2	1	0	0	0	0	1	0	0	1	0	0	0	0	1
103954	0	0	34	2	30.1	65	1	1	3	1	0	0	0	0	0	0	1	1	0	0	1	0	1
103956	0	0	22	1	26.4	105	1	1	3	1	0	0	0	0	1	0	1	1	0	0	0	0	1
103958	0	0	18	1	27.4	130	1	1	3	1	0	0	0	0	0	0	1	1	0	0	0	0	1
103964	0	0	57	1	27.6	255	1	1	3	1	0	0	0	0	0	0	1	1	0	0	0	0	1
103974	0	2	53	1	24.8	85	1	1	2	1	0	0	0	0	1	0	1	1	0	0	1	0	1
103982	0	0	57	2	23.3	45	1	1	3	1	0	0	0	0	0	0	0	1	0	0	1	0	1
103994	0	1	21	2	28.4	75	1	1	3	1	0	0	0	0	0	0	1	1	0	0	1	0	1
104013	0	0	19	1	24.2	200	1	1	3	1	0	0	0	0	0	0	1	1	0	0	0	0	1
104018	0	0	67	1	19.2	120	1	1	2	1	0	0	0	0	0	0	1	1	0	0	0	0	1
104026	0	0	48	2	21.7	120	1	1	3	1	0	0	0	0	0	0	0	1	0	0	1	0	1
104030	1	0	29	2	19.6	250	1	1	3	1	0	0	0	0	0	0	1	1	0	0	0	0	1
104046	1	3	33	2	19.1	60	1	1	3	1	0	0	0	0	0	0	0	1	0	0	1	0	1
104058	0	0	42	1	28.4	220	1	1	3	1	0	0	0	0	1	0	1	1	0	0	0	0	1
104072	0	0	56	1	27.7	80	1	1	2	1	0	0	0	0	0	0	1	1	0	0	0	0	0
104076	0	0	68	2	24.5	150	1	1	3	1	0	0	0	0	0	0	1	1	0	0	0	0	1
104078	0	0	47	1	29.1	90	1	1	2	1	0	0	0	0	0	0	0	1	0	0	1	0	1
104079	0	0	21	1	24.5	90	1	1	3	1	0	0	0	0	1	0	1	1	0	0	0	0	1
104101	0	2	31	2	28.7	210	1	1	2	1	0	0	0	0	0	0	1	1	0	0	1	0	1
104107	0	0	65	2	26.5	160	1	1	2	1	0	0	0	0	0	0	1	1	0	0	0	0	1
104114	0	0	61	2	24.1	85	1	1	3	1	0	0	0	0	0	0	1	1	0	0	0	0	0
104115	0	0	41	2	26.3	55	1	1	3	1	0	0	0	0	0	0	0	1	0	0	0	0	1
104117	0	0	18	1	23.9	45	1	1	3	1	0	0	0	0	0	0	1	1	0	0	0	0	1
104132	1	0	45	2	20.3	65	1	1	3	1	0	0	0	0	0	0	1	1	0	0	0	0	1
104133	0	0	26	1	23.8	60	1	0	3	1	0	0	0	0	0	0	1	1	0	0	0	0	1
104141	0	0	30	1	25.8	95	1	1	3	1	0	0	0	0	1	0	1	1	0	0	0	0	1
104145	0	0	43	1	24.1	75	1	1	2	1	0	0	0	0	1	0	1	1	0	0	0	0	0
104146	0	0	52	2	23.9	65	1	1	3	1	0	0	0	0	0	1	1	1	0	0	0	0	1
104147	0	0	22	1	19.6	70	1	1	2	1	0	0	0	0	0	0	1	1	0	0	0	0	1
104152	0	0	53	1	30.1	55	1	0	3	1	0	0	0	0	1	0	0	1	0	0	0	0	1
104154	0	0	50	2	31.6	170	1	1	3	1	0	0	0	0	0	0	1	1	0	0	1	0	1
104161	0	0	39	2	29.5	195	1	1	3	1	0	0	0	0	0	0	1	1	0	0	0	0	1
104171	0	0	34	2	19.9	60	1	1	3	1	0	0	0	0	0	1	0	1	0	0	0	0	0
104173	0	0	46	1	23.6	295	1	1	3	1	0	0	0	0	1	0	1	1	0	0	0	0	1
104175	1	0	40	1	26.9	180	1	1	3	1	0	0	0	0	1	0	0	1	0	0	0	0	1
104180	0	0	37	2	22.4	60	1	1	3	1	0	0	0	0	0	0	0	1	0	0	1	0	0
104183	1	0	49	2	27.6	65	1	1	3	1	0	0	0	0	0	0	1	1	0	0	1	0	1
104185	0	0	68	1	21.7	40	1	1	3	1	0	0	0	0	0	0	0	1	0	0	0	0	0
104195	0	0	46	1	24.3	95	1	1	2	1	1	0	0	0	0	0	1	1	0	0	0	0	1
104196	0	0	20	1	28.8	40	1	1	2	1	0	0	0	0	0	0	1	1	0	0	0	0	1
104197	0	0	18	1	27.4	145	1	0	3	1	0	0	0	0	0	0	1	1	0	0	0	0	1
104206	0	0	26	2	19.3	105	1	1	2	1	0	0	0	0	0	0	0	1	0	0	1	0	1
104207	0	0	23	1	23.8	65	1	1	3	1	0	0	0	0	0	0	0	1	0	0	0	0	1
104212	0	0	48	2	25.9	110	1	1	3	1	0	0	0	0	0	0	1	1	0	0	1	0	1
104214	0	0	50	2	21.8	45	1	1	3	1	0	0	0	0	0	1	1	1	0	0	0	0	0
104221	0	0	19	1	29.9	140	1	1	3	1	0	0	0	0	0	1	1	1	0	0	0	0	1
104249	0	0	72	1	24.1	265	1	1	2	1	0	0	0	0	0	1	1	1	0	0	0	1	1
104263	0	0	46	1	23.6	315	1	1	3	1	0	0	0	0	1	0	1	1	0	0	0	0	1
104269	0	2	28	2	23.9	60	1	0	2	1	0	0	0	0	0	0	1	1	0	0	1	0	1
104283	0	0	66	2	23.2	150	1	1	3	1	0	0	0	0	0	0	1	1	0	0	0	0	1
104288	0	0	25	1	22.1	115	1	1	3	1	0	0	0	0	0	0	0	1	0	0	0	0	1
104289	0	0	48	1	20.1	45	1	1	3	1	0	0	0	0	1	1	1	1	0	0	0	0	0
104291	0	0	42	1	17.9	120	1	0	3	1	0	0	0	0	1	0	1	1	0	0	0	0	1
104300	0	0	58	1	24	65	1	1	3	1	0	0	0	0	1	0	1	1	0	0	1	0	0
104306	0	0	32	1	29.7	60	1	1	3	1	0	0	0	0	0	0	1	1	0	0	1	0	1
104311	0	0	51	2	23.6	160	1	1	3	1	0	0	0	0	0	0	1	1	0	0	0	0	1
104321	0	0	35	1	25.5	145	1	1	3	1	0	0	0	0	1	0	0	1	0	0	0	0	1
104326	0	0	27	1	29.6	90	1	1	3	1	0	0	0	0	0	0	1	1	0	0	0	0	1
104334	0	0	27	2	21.3	60	1	1	3	1	0	0	0	0	1	0	1	1	0	0	0	0	0
104335	0	0	35	2	23.3	45	1	1	2	1	0	0	0	0	0	0	1	1	0	0	0	0	0
104350	0	0	26	1	25.7	110	1	1	3	1	0	0	0	0	0	1	1	1	0	0	0	0	1
104360	1	0	45	2	22.2	305	1	0	3	1	0	0	0	0	1	0	1	1	0	0	0	0	1
104361	1	0	45	2	22.2	305	1	0	3	1	0	0	0	0	1	0	1	1	0	0	0	0	1
104364	0	0	54	1	24.6	50	1	1	3	1	0	0	0	0	0	0	0	1	0	0	0	0	1
104365	0	0	34	2	28	95	1	1	3	1	0	0	0	0	0	0	1	1	0	0	0	0	1
104367	0	2	67	1	24.4	55	1	1	3	1	0	0	0	0	0	0	0	1	0	0	1	0	1
104371	0	3	28	2	22.8	50	1	0	3	1	0	0	0	0	0	0	0	1	0	0	1	0	0
104372	0	0	56	2	25.2	85	1	1	3	1	0	0	0	0	0	1	0	1	0	0	0	0	1
104376	0	0	31	1	20.2	55	1	1	3	1	0	0	0	0	1	0	1	1	0	0	1	0	1
104383	0	0	34	1	28	140	1	1	3	1	0	0	0	0	0	0	1	1	0	0	0	0	1
104396	0	0	33	1	20	45	1	1	3	1	0	0	0	0	0	0	1	1	0	0	1	0	0
104398	0	0	19	2	18.3	85	1	1	3	1	0	0	0	0	0	0	1	1	0	0	1	0	1
104399	0	0	78	1	26.2	60	1	1	3	1	0	0	0	0	0	0	0	1	0	0	1	0	1
104403	0	0	24	2	23.2	60	1	1	3	1	0	0	0	0	0	0	1	1	0	0	0	0	0
104412	0	0	59	1	21.9	145	1	1	2	1	1	0	0	0	0	0	1	1	0	0	0	0	0
104416	0	0	43	1	29	110	1	1	3	1	0	0	0	0	1	1	1	1	0	0	0	0	1
104418	0	0	53	2	22.5	100	1	1	2	1	0	0	0	0	0	0	1	1	0	0	0	0	0
104419	0	0	24	1	25	100	1	1	3	1	0	0	0	0	1	0	1	1	0	0	0	0	1
104420	0	0	61	1	23.6	80	1	1	2	1	0	0	0	0	0	0	1	1	0	0	0	0	1
104428	0	0	20	2	19	30	1	1	3	1	0	0	0	0	0	1	0	1	0	0	0	0	1
104430	0	0	49	1	25.7	95	1	1	2	1	0	0	0	0	0	0	1	1	0	0	0	0	1
104441	0	0	36	1	23.1	120	1	1	3	1	0	0	0	0	1	1	1	1	0	0	0	0	1
104449	0	0	47	2	24.2	65	1	1	3	1	0	0	0	0	0	1	1	1	0	0	0	0	1
104457	0	0	62	1	25.6	215	1	0	3	1	0	0	0	0	0	0	0	1	0	0	0	0	0
104458	0	0	62	1	25.6	215	1	0	3	1	0	0	0	0	0	0	0	1	0	0	0	0	0
104459	0	0	62	1	25.6	215	1	0	3	1	0	0	0	0	0	0	0	1	0	0	0	0	1
104461	0	0	43	2	23.6	100	1	1	3	1	0	0	0	0	0	0	1	1	0	0	1	0	1
104467	1	0	24	2	24.1	175	1	0	3	1	0	0	0	0	0	0	1	1	0	0	0	0	1
104474	1	0	53	2	23.7	115	1	1	2	1	0	0	0	0	0	0	1	1	0	0	0	0	1
104492	0	0	65	2	20.8	80	1	1	3	1	0	0	0	0	0	1	1	1	0	0	0	0	1
104497	0	0	61	1	18	80	1	0	2	1	0	0	0	0	1	0	1	1	0	0	0	0	0
104502	0	0	33	1	27.7	50	1	1	3	1	0	0	0	0	0	0	1	1	0	0	0	0	1
104511	0	0	45	2	24.1	65	1	1	3	1	0	0	0	0	1	0	0	1	0	0	0	0	0
104513	0	0	27	1	18.5	75	1	1	2	1	0	0	0	0	0	0	0	1	0	0	0	0	1
104514	0	0	18	2	18.5	40	1	1	3	1	0	0	0	0	0	0	1	1	0	0	0	0	1
104516	0	0	37	2	20.4	60	1	1	3	1	0	0	0	0	0	0	1	1	0	0	0	0	1
104519	0	0	31	2	26.9	130	1	1	2	1	0	0	0	0	0	0	0	1	0	0	1	0	1
104520	0	0	50	1	26.1	170	1	1	3	1	0	0	0	0	0	0	1	1	0	0	0	0	1
104534	0	0	20	1	21.1	90	1	1	3	1	0	0	0	0	1	0	1	1	0	0	0	0	1
104537	0	0	55	2	25.1	70	1	1	3	1	0	0	0	0	0	0	1	1	0	0	0	0	1
104538	0	0	19	1	28	45	1	1	3	1	0	0	0	0	0	1	1	1	0	0	0	0	1
104542	0	0	20	1	24.2	85	1	1	3	1	0	0	0	0	0	0	1	1	0	0	0	0	1
104552	0	0	35	1	32.8	135	1	1	2	1	0	0	0	0	1	0	1	1	0	0	0	0	1
104555	0	0	60	1	26.8	85	1	1	3	1	0	0	0	0	1	0	1	1	0	0	0	0	1
104556	0	0	55	2	29.6	155	1	1	2	1	0	0	0	0	0	0	1	1	0	0	0	0	1
104557	0	0	49	2	22.9	55	1	1	3	1	0	0	0	0	1	0	0	1	0	0	1	0	1
104560	0	0	36	1	23.8	75	1	1	3	1	0	0	0	0	1	0	1	1	0	0	0	0	1
104565	0	0	18	1	23.8	90	1	1	3	1	0	0	0	0	1	0	1	1	0	0	0	0	1
104568	0	0	56	1	34.2	65	1	1	2	1	1	1	0	0	0	0	1	1	0	0	1	0	0
104570	0	0	21	1	25.8	150	1	1	3	1	0	0	0	0	1	1	1	1	0	0	0	0	1
104571	0	0	40	1	27.1	90	1	1	3	1	0	0	0	0	1	1	1	1	0	0	0	0	1
104575	0	0	60	2	24.9	135	1	1	2	1	0	0	0	0	0	0	1	1	0	0	0	0	1
104583	0	0	28	1	25.8	60	1	1	3	1	0	0	0	0	0	0	1	1	0	0	0	0	1
104584	0	0	42	1	23.2	130	1	1	3	1	0	0	0	0	0	0	1	1	0	0	0	0	1
104596	0	0	18	1	19.5	150	1	1	2	1	0	0	0	0	0	0	1	1	0	0	0	0	1
104599	1	0	21	1	21	110	1	0	2	1	0	0	0	0	1	0	1	1	0	0	0	0	1
104602	0	0	73	1	24.2	85	1	0	3	1	0	0	0	0	0	0	0	1	0	0	0	0	1
104606	0	0	53	1	24.8	55	1	1	3	1	0	0	0	0	1	0	1	1	0	0	0	0	0
104613	1	0	50	2	24.1	65	1	1	2	1	0	0	0	0	0	0	1	1	0	0	0	0	1
104614	0	0	34	1	26	80	1	1	3	1	0	0	0	0	0	0	1	1	0	0	0	0	1
104615	0	0	65	2	20.9	125	1	1	3	1	0	0	0	0	0	0	1	1	0	0	0	0	0
104616	0	0	43	2	20.7	155	1	1	3	1	0	0	0	0	0	1	0	1	0	0	0	0	1
104618	0	0	52	2	27	185	1	1	3	1	0	0	0	0	0	1	1	1	0	0	0	0	1
104622	0	0	38	1	22.8	65	1	1	2	1	0	0	0	0	0	0	0	1	0	0	0	0	1
104625	0	0	63	1	28.6	70	1	1	3	1	1	0	0	0	0	0	0	1	0	0	0	0	1
104640	0	1	19	2	17.7	95	1	1	2	1	0	0	0	0	0	0	1	1	0	0	0	0	1
104641	0	0	44	2	18.1	120	1	1	2	1	0	0	0	0	0	0	1	1	0	0	0	0	0
104652	0	0	35	2	35	65	1	1	3	1	0	0	0	0	0	0	1	1	0	0	1	0	1
104657	0	0	35	2	20.9	125	1	1	3	1	0	0	0	0	1	0	1	1	0	0	0	0	1
104658	1	0	42	2	22.3	110	1	1	3	1	0	0	0	0	0	0	1	1	0	0	0	0	1
104687	0	0	57	1	25.6	60	1	1	3	1	0	0	0	0	0	1	1	1	0	0	0	0	1
104692	0	0	39	2	26.3	130	1	1	3	1	0	0	0	0	1	0	0	1	0	0	0	0	1
104693	0	0	59	1	28.5	75	1	1	3	1	0	0	0	0	0	0	1	1	0	0	0	0	0
104700	0	0	47	1	28.2	80	1	1	3	1	0	0	0	0	1	0	1	1	0	0	0	0	1
104702	0	0	22	2	21.5	130	1	1	3	1	0	0	0	0	0	0	1	1	0	0	1	0	1
104704	0	0	37	1	26.4	155	1	1	2	1	0	0	0	0	1	1	1	1	0	0	1	0	1
104713	0	0	21	2	22.3	80	1	1	3	1	0	0	0	0	0	0	0	1	0	0	0	0	1
104715	0	0	20	1	23.2	60	1	1	3	1	0	0	0	0	0	0	1	1	0	0	0	0	1
104717	0	0	54	1	21	155	1	1	3	1	0	0	0	0	0	0	1	1	0	0	0	0	1
104724	0	0	57	1	25.2	60	1	1	3	1	1	0	0	0	0	0	1	1	0	0	0	0	0
104726	1	0	36	2	23.1	40	1	1	3	1	0	0	0	0	0	0	1	1	0	0	1	0	0
104728	1	0	50	2	24.8	105	1	1	2	1	1	0	0	0	0	0	1	1	0	0	0	0	0
104731	1	0	20	1	24.3	90	1	1	3	1	0	0	0	0	0	0	1	1	0	0	0	0	1
104735	0	0	35	2	18.7	130	1	0	2	1	0	0	0	0	0	0	1	1	0	0	0	0	1
104745	0	0	24	1	24	110	1	1	3	1	0	0	0	0	0	1	1	1	0	0	0	0	0
104806	0	0	54	1	24.8	50	1	1	3	1	0	0	0	0	0	0	1	1	0	0	1	0	1
104816	0	0	53	2	26.8	95	1	1	3	1	0	0	0	0	0	0	1	1	0	0	0	0	1
104833	0	0	48	1	23.9	160	1	1	3	1	1	0	0	0	1	0	1	1	0	0	0	0	1
104861	0	0	47	2	25.1	95	1	1	3	1	0	0	0	0	0	0	1	1	0	0	1	0	1
104865	0	0	40	1	20.6	45	1	1	3	1	0	0	0	0	0	0	0	1	0	0	0	0	1
104866	0	0	40	1	26.2	115	1	1	3	1	0	0	0	0	1	0	1	1	0	0	0	0	1
104876	0	0	44	2	19.5	120	1	1	3	1	0	0	0	0	0	0	1	1	0	0	0	0	1
104881	0	0	43	1	27.4	135	1	1	3	1	0	0	0	0	0	0	1	1	0	0	0	0	1
104885	0	0	44	2	28.1	90	1	1	3	1	0	0	0	0	0	0	1	1	0	0	0	0	1
104890	0	0	19	1	18.5	105	1	1	3	1	0	0	0	0	0	0	1	1	0	0	0	0	1
104891	1	0	46	2	36	140	1	0	3	1	0	0	0	0	0	0	1	1	0	0	0	0	1
104893	0	0	25	1	18.7	130	1	0	3	1	0	0	0	0	1	1	1	1	0	0	0	0	1
104899	0	0	20	1	20.5	60	1	1	2	1	0	0	0	0	0	0	1	1	0	0	0	0	1
104911	0	0	40	2	22.2	50	1	1	2	1	0	0	0	0	0	0	1	1	0	0	0	0	1
104918	0	0	43	1	23.3	95	1	1	3	1	0	0	0	0	0	0	1	1	0	0	0	0	1
104923	0	0	26	1	18.9	95	1	1	2	1	0	0	0	0	1	0	1	1	0	0	0	0	1
104929	0	0	63	1	20.5	70	1	1	3	1	0	0	0	0	0	0	1	1	0	0	0	0	1
104930	0	0	27	1	29.1	60	1	1	3	1	0	0	0	0	1	0	1	1	0	0	0	0	1
104937	1	0	49	2	22.9	50	1	1	3	1	0	0	0	0	0	0	0	1	0	0	0	0	1
104945	0	0	55	1	28.8	255	1	0	3	1	0	0	0	0	0	0	1	1	0	0	0	0	1
104949	0	2	36	2	19	65	1	1	2	1	0	0	0	0	0	0	1	1	0	0	1	0	1
104958	0	0	54	2	19.7	115	1	1	3	1	0	0	0	0	0	0	1	1	0	0	0	0	0
104964	0	0	59	1	22.9	70	1	1	3	1	0	0	0	0	0	0	0	1	0	0	0	0	0
104965	0	0	53	2	25	90	1	1	3	1	0	0	0	0	0	1	1	1	0	0	0	0	1
104968	0	0	53	2	24.9	210	1	0	3	1	0	0	0	0	0	0	1	1	0	1	0	0	1
104977	0	0	36	1	23.8	50	1	1	3	1	0	0	0	0	1	1	1	1	0	0	1	0	1
104981	0	1	45	2	28.1	65	1	1	3	1	0	0	0	0	0	0	1	1	0	0	1	0	0
104987	0	0	56	1	24.7	65	1	1	3	1	0	0	0	0	0	0	1	1	0	0	0	0	1
104990	0	0	41	2	20.5	65	1	1	3	1	0	0	0	0	0	0	1	1	0	0	1	0	1
104991	0	0	61	1	21.4	70	1	1	5	1	0	0	0	0	0	1	1	1	0	0	0	0	0
105001	0	0	42	1	25	60	1	1	3	1	0	0	0	0	1	0	1	1	0	0	0	0	1
105006	0	0	56	1	23.9	65	1	1	3	1	0	0	0	0	0	0	0	1	0	0	0	0	1
105008	0	0	23	1	24	85	1	1	3	1	0	0	0	0	0	0	1	1	0	0	0	0	1
105009	0	0	20	1	24	365	1	1	3	1	0	0	0	0	0	0	1	1	0	0	0	0	1
105013	0	0	49	2	19.4	80	1	1	2	1	0	0	0	0	0	0	1	1	0	0	0	0	0
105028	0	0	22	1	21.5	80	1	1	3	1	0	0	0	0	1	0	0	1	0	0	0	0	1
105042	0	0	59	1	27.3	135	1	1	2	1	1	0	0	0	0	0	1	1	0	0	0	0	0
105068	0	0	22	1	26.3	60	1	1	3	1	0	0	0	0	1	0	1	1	0	0	0	0	1
105082	0	0	57	2	25.6	35	1	1	2	1	0	0	0	0	0	0	1	1	0	0	0	0	1
105085	0	0	40	2	23.2	90	1	1	3	1	0	0	0	0	0	0	1	1	0	0	1	0	0
105104	0	0	51	2	25.6	40	1	1	3	1	0	0	0	0	0	0	0	1	0	0	0	0	1
105120	0	0	52	1	21.6	95	1	1	3	1	0	0	0	0	1	0	1	1	0	0	0	0	1
105144	0	0	21	1	26.7	145	1	1	3	1	0	0	0	0	1	0	1	1	0	0	0	0	1
105169	0	0	34	1	27.8	85	1	1	3	1	0	0	0	0	0	0	1	1	0	0	0	0	1
105172	0	0	35	1	24.9	75	1	1	3	1	0	0	0	0	0	0	1	1	0	0	0	0	1
105181	0	0	53	2	29.2	110	1	1	3	1	0	0	0	0	0	0	1	1	0	0	1	0	1
105182	0	0	60	1	27.3	285	1	1	3	1	0	0	0	0	0	0	1	1	0	0	0	1	1
105191	0	0	34	1	23.7	215	1	1	2	1	0	0	0	0	1	1	1	1	0	0	0	0	1
105192	0	0	41	2	21.3	55	1	1	3	1	0	0	0	0	0	0	1	1	0	0	1	0	0
105193	0	0	36	2	23.5	75	1	1	3	1	0	0	0	0	1	0	1	1	0	0	0	0	1
105194	0	0	48	2	26.6	50	1	1	3	1	0	0	0	0	0	0	1	1	0	0	0	0	1
105195	0	0	31	1	28.3	95	1	1	5	1	0	0	0	0	0	0	1	1	0	0	0	0	1
105216	0	0	41	2	25.9	75	1	1	3	1	0	0	0	0	0	0	1	1	0	0	0	0	1
105218	0	3	40	1	25	225	1	1	3	1	0	0	0	0	0	0	1	1	0	1	0	0	1
105220	0	0	46	2	24.2	125	1	1	3	1	0	0	0	0	0	0	1	1	0	0	0	0	1
105222	0	0	51	1	26.3	90	1	1	3	1	0	0	0	0	0	0	0	1	0	0	0	0	1
105226	1	0	29	1	24.2	115	1	1	3	1	0	0	0	0	0	0	1	1	0	0	0	0	1
105227	0	0	35	2	28.2	65	1	1	3	1	0	0	0	0	0	1	1	1	0	0	1	0	0
105232	0	0	59	2	23	110	1	1	3	1	0	0	0	0	0	0	1	1	0	0	0	0	1
105233	0	0	26	1	26.6	170	1	1	3	1	0	0	0	0	1	0	0	1	0	0	0	0	0
105249	0	0	52	1	25.1	90	1	1	3	1	0	0	0	0	0	1	1	1	0	0	0	0	0
105253	0	0	48	1	30.8	100	1	0	3	1	0	0	0	0	0	0	1	1	0	0	0	0	1
105255	0	0	56	1	21	60	1	1	3	1	0	0	0	0	0	0	0	1	0	0	0	0	0
105262	0	0	19	2	21.6	75	1	1	3	1	0	0	0	0	0	0	1	1	0	0	1	0	1
105277	0	0	36	2	20.6	70	1	1	3	1	0	0	0	0	0	1	0	1	0	0	0	0	1
105279	0	0	51	1	27	40	1	1	3	1	0	0	0	0	1	0	0	1	0	0	0	0	1
105283	0	0	38	1	28.1	40	1	1	3	1	0	0	0	0	0	0	1	1	0	0	0	0	1
105285	0	0	46	1	29.1	85	1	1	3	1	0	0	0	0	0	0	1	1	0	0	0	0	1
105290	0	2	38	2	23.8	70	1	1	2	1	0	0	0	0	0	0	0	1	0	0	1	0	0
105298	0	0	18	2	21.4	45	1	1	3	1	0	0	0	0	0	0	1	1	0	0	0	0	1
105313	0	0	47	1	21.6	75	1	1	2	1	0	0	0	0	1	0	0	1	0	0	0	0	1
105315	0	0	46	1	20.7	65	1	1	3	1	0	0	0	0	0	0	1	1	0	0	0	0	1
105316	0	0	52	1	23.7	75	1	1	3	1	0	0	0	0	1	0	1	1	0	0	0	0	1
105319	0	0	60	2	23.1	75	1	1	3	1	0	0	0	0	0	0	1	1	0	0	0	0	1
105324	0	0	49	1	24	105	1	1	2	1	0	0	0	0	1	0	1	1	0	0	0	0	1
105327	0	0	21	1	22	115	1	1	3	1	0	0	0	0	1	0	1	1	0	0	0	0	1
105329	0	0	19	1	19.1	95	1	1	3	1	0	0	0	0	1	0	0	1	0	0	0	0	1
105330	0	0	43	2	22.5	120	1	1	3	1	0	0	0	0	0	0	1	1	0	0	1	0	1
105332	0	0	33	2	21.6	65	1	1	3	1	0	0	0	0	0	1	0	1	0	0	0	0	1
105338	0	0	33	2	24.5	80	1	1	3	1	0	0	0	0	0	0	1	1	0	0	1	0	1
105348	0	0	39	1	18.7	105	1	1	2	1	0	0	0	0	1	0	1	1	0	0	0	0	1
105357	0	0	47	1	22.6	70	1	1	3	1	0	0	0	0	0	0	0	1	0	0	0	0	1
105360	0	0	43	1	26.4	90	1	1	3	1	0	0	0	0	1	0	1	1	0	0	0	0	1
105364	0	0	43	2	27.5	70	1	1	3	1	0	0	0	0	0	0	1	1	0	0	0	0	1
105366	0	0	24	1	24.2	90	1	1	3	1	0	0	0	0	0	1	1	1	0	0	0	0	1
[truncated: 200,555+ more rows]
